# Supplementary material for: Mitochondrial genome sequences from wild and cultivated barley (Hordeum vulgare)
Source: BMC Genomics. 2016 Oct 24;17:824. doi: 10.1186/s12864-016-3159-3 (PMC5078923; doi:10.1186/s12864-016-3159-3)
Supplement: Additional file 1: Table S1. — a Primers used for gap filling in the H602 mitochondrial genome, b Primers used for gap filling in the Haruna Nijo mitochondrial genome. (XLSX 14 kb) [file 12864_2016_3159_MOESM1_ESM.xlsx]

## Sheet: Table S1
Table S1a Primers used for gap filling in the H602 mitochondrial genome.
gap #	3'-side contig	5'-side contig	Reverse Primer	sequence	Forward Primer	sequence
gap_H602_01	contig_H602_0001	contig_H602_0015	H6con0001-F01	5'-GCCAGAAAGACTCGGTCATA-3'	H6con0015-R02	5'-TCGTTCCAGCAGTCATGATA-3'
gap_H602_02	contig_H602_0015	contig_H602_0008	H6con0015-F02	5'-CTTTCCTGCAGCACCTACAT-3'	H6con0008-R03	5'-GGGGATTAGCCCTGAAATTA-3'
gap_H602_03	contig_H602_0008	contig_H602_0135	H6con0008-F03	5'-GACCCACTGAGAGAGAAGCA-3'	H6con0135-R04	5'-AACGAAATGCCACTATTCCA-3'
gap_H602_04	contig_H602_0135	contig_H602_0022	H6con0135-F04	5'-CTTGCAAGGCAAGGAAAATA-3'	H6con0022-R05	5'-GTTAAACGAGCATCCCACAC-3'
gap_H602_05	contig_H602_0022	contig_H602_0039	H6con0022-F05	5'-TTCGGAATCTCGCTTAATTG-3'	H6con0039-R06	5'-TCCGCCATTTCAGCTACTAC-3'
gap_H602_06	contig_H602_0039	contig_H602_0169	H6con0039-F06	5'-GAACCCATATGTCGTCTTGC-3'	H6con0169-R07	5'-GGGCCTTTATGACACAATCA-3'
gap_H602_07	contig_H602_0169	contig_H602_0014	H6con0169-F07	5'-GCCTTTCAAATCCTCCTAGC-3'	H6con0014-R08	5'-TGCACAGAGTTCCATTACGA-3'
gap_H602_08	contig_H602_0014	contig_H602_0057	H6con0014-F08	5'-CATGACATCCCTTGCTTCTC-3'	H6con0057-R09	5'-GAAGAGCCCAGATTCCAAAT-3'
gap_H602_09	contig_H602_0057	contig_H602_0020	H6con0057-F09	5'-GATCAGTAGCTGGTCCGAGA-3'	H6con0020-R10	5'-TATAGGCGGGAAGTTCTCCT-3'
gap_H602_10	contig_H602_0020	contig_H602_0441	H6con0020-F10	5'-ACCCGATTTGACACGATAGA-3'	H6con0441-R11	5'-TGTAGGTCGGGTAGCTTCTG-3'
gap_H602_11	contig_H602_0441	contig_H602_0003	H6con0441-F11	5'-TACCTGCTAACGAACCGAAC-3'	H6con0003-R12	5'-CTAAAACGGGGGCCTAATAA-3'
gap_H602_12	contig_H602_0003	contig_H602_0017	H6con0003-F12	5'-ACTGGCTTTCATGGTTTTCA-3'	H6con0017-R13	5'-GGACTCACAATTTCCTGCAC-3'
gap_H602_13	contig_H602_0017	contig_H602_0012	H6con0017-F13	5'-AACGTGACCGCAACTACTTC-3'	H6con0012-R14	5'-CTCTTTCCCCTTTCTTCGAC-3'
gap_H602_14	contig_H602_0012	contig_H602_0441	H6con0012-F14	5'-GTAACAAATGGTGCCTCCAC-3'	H6con0441-R11	5'-TGTAGGTCGGGTAGCTTCTG-3'
gap_H602_15	contig_H602_0441	contig_H602_0004	H6con0441-F11	5'-TACCTGCTAACGAACCGAAC-3'	H6con0004-R15	5'-TTGAGATGGAAATCGACGTT-3'
gap_H602_16	contig_H602_0004	contig_H602_0022	H6con0004-F15	5'-CTTCCAGGTCCCAACTTCTT-3'	H6con0135-R04	5'-AACGAAATGCCACTATTCCA-3'
gap_H602_17	contig_H602_0014	contig_H602_0009	H6con0014-F08	5'-CATGACATCCCTTGCTTCTC-3'	H6con0009-R16	5'-TGGCATACAACTTTGGACCT-3'
gap_H602_18	contig_H602_0009	contig_H602_0021	H6con0009-F16	5'-TCGCTTCTATTCTCGATTGG-3'	H6con0021-R17	5'-TTCAGGAACCCTTTGTTTGA-3'
gap_H602_19	contig_H602_0021	contig_H602_0013	H6con0021-F17	5'-AATAGGTGGAAACGGGAGAC-3'	H6con0013-R18	5'-AATATGGCTCAGGTGTTGGA-3'
gap_H602_20	contig_H602_0013	contig_H602_0017	H6con0013-F18	5'-TTACGGCCTAAATGCTGAAC-3'	H6con0017-R13	5'-GGACTCACAATTTCCTGCAC-3'
gap_H602_21	contig_H602_0017	contig_H602_0007	H6con0017-F13	5'-AACGTGACCGCAACTACTTC-3'	H6con0007-R19	5'-CTGTTTTGTTGCTTCCTTCC-3'
gap_H602_22	contig_H602_0007	contig_H602_0011	H6con0007-F19	5'-TGATCATCTTAGGCGAAAGG-3'	H6con0011-R20	5'-GCAAGAAGAAATGCGGTAAA-3'
gap_H602_23	contig_H602_0011	contig_H602_0135	H6con0011-F20	5'-TTTTGATCTCCTACGCTTGC-3'	H6con0135-R04	5'-AACGAAATGCCACTATTCCA-3'
gap_H602_24	contig_H602_0022	contig_H602_0010	H6con0022-F05	5'-TTCGGAATCTCGCTTAATTG-3'	H6con0010-R21	5'-AACCTATGGCCCTCTGTACC-3'
gap_H602_25	contig_H602_0010	contig_H602_0015	H6con0010-F21	5'-CTGTCGGTATTGGAAACGTC-3'	H6con0015-R02	5'-TCGTTCCAGCAGTCATGATA-3'
gap_H602_26	contig_H602_0015	contig_H602_0002	H6con0015-F02	5'-CTTTCCTGCAGCACCTACAT-3'	H6con0021-R17	5'-TTCAGGAACCCTTTGTTTGA-3'
gap_H602_27	contig_H602_0002	contig_H602_0021	H6con0002-F22	5'-TTGACTGACCCAATACAGCA-3'	H6con0002-R22	5'-TGGCACTATGGATTGAAGGT-3'
gap_H602_28	contig_H602_0021	contig_H602_0001	H6con0021-F17	5'-AATAGGTGGAAACGGGAGAC-3'	H6con0001-R01	5'-GATCGGAACCACATTCGTAG-3'
Table S1b Primers used for gap filling in the Haruna Nijo mitochondrial genome
gap #	3'-side contig	5'-side contig	Reverse Primer	sequence	Forward Primer	sequence
gap_HN_01	contig_HN_0002	contig_HN_0380	contig0002-F01	5'-TGGCACTATGGATTGAAGGT-3'	contig0380-R02	5'-GTTGAAGGGAACACAATCTGA-3'
gap_HN_02	contig_HN_0380	contig_HN_0012	contig0380-F02	5'-GTCAAGCCATTTTTCCTTCA-3'	contig0012-R03	5'-CTACACCTCCCGCTTTGTC-3'
gap_HN_03	contig_HN_0012	contig_HN_0017	contig0012-F03	5'-AATGGATACGCACATTCGAT-3'	contig0017-R04	5'-GGACTCACAATTTCCTGCAC-3'
gap_HN_04	contig_HN_0017	contig_HN_0013	contig0017-F04	5'-TACAATCTCCGCCCTACAAG-3'	contig0013-R05	5'-TGGACCAGTCCTTGAATAGG-3'
gap_HN_05	contig_HN_0013	contig_HN_0022	contig0013-F05	5'-TTACGGCCTAAATGCTGAAC-3'	contig0022-R06	5'-CGAAGAAAAAGGGGATGTTT-3'
gap_HN_06	contig_HN_0022	contig_HN_0025	contig0022-F06	5'-TAGAATTTCCAGGCGTTCTG-3'	contig0025-R07	5'-AAGCTGCTCATGCGTTTAGT-3'
gap_HN_07	contig_HN_0025	contig_HN_1424	contig0025-F07	5'-GGCATTGTAAGTGGCAGAGT-3'	contig0009-R08	5'-TTCGACAACCTCTCTAAAACG-3'
	contig_HN_1424	contig_HN_0009
gap_HN_08	contig_HN_0009	contig_HN_1424	contig0009-F08	5'-ACAACCTGTTGTTCCTGCTC-3'	contig0005-R09	5'-ACTTTCCTTGCGAGTTTCCT-3'
	contig_HN_1424	contig_HN_0005
gap_HN_9	contig_HN_0005	contig_HN_0014	contig0005-F09	5'-CATCGCAAGTCATTCAGTCTT-3'	contig0014-R10	5'-TGGGAGGTCAAAGAAAGAGA-3'
gap_HN_10	contig_HN_0014	contig_HN_0008	contig0014-F10	5'-CATCGCAAGTCATTCAGTCTT-3'	contig0008-R11	5'-GAGAATGTTGGAGGGGAGAT-3'
gap_HN_11	contig_HN_0008	contig_HN_0128	contig0008-F11	5'-TTGCGAAATCAGTGATACGA-3'	contig0128-R12	5'-GAAAGTTCAGGGGGTAGCTC-3'
gap_HN_12	contig_HN_0128	contig_HN_0023	contig0128-F12	5'-GCCACTTTGATGGATTTTCA-3'	contig0023-R13	5'-AACGATGTTTGGTGCAGAAT-3'
gap_HN_13	contig_HN_0023	contig_HN_2539	contig0023-F13	5'-AAGGGGGTAGGAGGAGAAGT-3'	contig0011-R14	5'-TGAAGATGCAAAGAGAGATGC-3'
	contig_HN_2539	contig_HN_0011
gap_HN_14	contig_HN_0011	contig_HN_0014	contig0011-F14	5'-CCTTATCACGAAAGCCACAT-3'	contig0014-R10	5'-TGGGAGGTCAAAGAAAGAGA-3'
gap_HN_15	contig_HN_0014	contig_HN_0001	contig0014-F10	5'-CATCGCAAGTCATTCAGTCTT-3'	contig0001-R15	5'-CCGTCGAAAGAATTAACACG-3'
gap_HN_16	contig_HN_0001	contig_HN_0022	contig0001-F15	5'-ACACCGAGTGGAATCAAAGA-3'	contig0020-R22	5'-ATCCCTTCAGTAGCCAATCC-3'
gap_HN_17	contig_HN_0022	contig_HN_0010	contig0020-F22	5'-CGACCAGACATCTTCGTTTC-3'	contig0010-R16	5'-CCCCCTCAGAACATATGGAT-3'
gap_HN_18	contig_HN_0010	contig_HN_0016	contig0010-F16	5'-CTGTCGGTATTGGAAACGTC-3'	contig0016-R17	5'-GAGATCCGCCATAAAAGGTC-3'
gap_HN_19	contig_HN_0016	contig_HN_0028	contig0016-F17	5'-ACCGAACTAACGGAGTTTTT-3'	contig0028-R18	5'-TTCAACCCTAGCTCATTTCG-3'
gap_HN_20	contig_HN_0028	contig_HN_0059	contig0028-F18a	5'-CTCCGGAGCTGAAGATGTC-3'	contig0059-R19	5'-GGAGACGCTCTTGGAAGATT-3'
gap_HN_21	contig_HN_0059	contig_HN_0430	contig0059-F19	5'-GATTCTTCCTGCTGCCTTCT-3'	contig0430-R20	5'-CAGCACAAACGAGTTCACAG-3'
gap_HN_22	contig_HN_0430	contig_HN_2539	contig0430-F20	5'-CAGCTACAGCATGGTGAAAA-3'	contig0023-F13	5'-AAGGGGGTAGGAGGAGAAGT-3'
	contig_HN_2539	contig_HN_0023
gap_HN_23	contig_HN_0023	contig_HN_0004	contig0023-R13	5'-AACGATGTTTGGTGCAGAAT-3'	contig0004-R21	5'-CGAGAGCTATCTGGATCTGC-3'
gap_HN_24	contig_HN_0004	contig_HN_0380	contig0004-F21	5'-CCGAATGACCTTATTTCGAG-3'	contig0380-R02	5'-GTTGAAGGGAACACAATCTGA-3'
gap_HN_25	contig_HN_0380	contig_HN_0020	contig0380-F02	5'-GTCAAGCCATTTTTCCTTCA-3'	contig0020-R22	5'-ATCCCTTCAGTAGCCAATCC-3'
gap_HN_26	contig_HN_0020	contig_HN_0039	contig0020-F22	5'-CGACCAGACATCTTCGTTTC-3'	contig0039-R23	5'-TCCGCCATTTCAGCTACTAC-3'
gap_HN_27	contig_HN_0039	contig_HN_0016	contig0039-F23	5'-ATAAAGGCCCAAGGTATGGA-3'	contig0016-R17	5'-GAGATCCGCCATAAAAGGTC-3'
gap_HN_28	contig_HN_0028	contig_HN_0061	contig0028-F18a	5'-CTCCGGAGCTGAAGATGTC-3'	contig0061-R24	5'-TTTTGGAGGAAATTCATTCG-3'
gap_HN_29	contig_HN_0061	contig_HN_0430	contig0061-F24	5'-ACCCGATTGATATGCTTGAA-3'	contig0430-R20	5'-CAGCACAAACGAGTTCACAG-3'
gap_HN_30	contig_HN_0128	contig_HN_0003	contig0128-R12	5'-GAAAGTTCAGGGGGTAGCTC-3'	contig0003-R25	5'-CTAAAACGGGGGCCTAATAA-3'
gap_HN_31	contig_HN_0003	contig_HN_0017	contig0003-F25	5'-CATCTGACCAAGAAGCATCA-3'	contig0017-R04	5'-GGACTCACAATTTCCTGCAC-3'
gap_HN_32	contig_HN_0017	contig_HN_0002	contig0017-F04	5'-TACAATCTCCGCCCTACAAG-3'	contig0002-R01	5'-GGACTTAAAACAGCCGACCT-3'
