# Supplementary material for: Mitochondrial genome sequences from wild and cultivated barley (Hordeum vulgare)
Source: BMC Genomics. 2016 Oct 24;17:824. doi: 10.1186/s12864-016-3159-3 (PMC5078923; doi:10.1186/s12864-016-3159-3)
Supplement: Additional file 2: Table S2. — Primer pairs used for SNP analysis. (XLSX 9 kb) [file 12864_2016_3159_MOESM2_ESM.xlsx]

## Sheet: Table S2
Table S2 Primer pairs used for SNP genotyping
SNP #	Forward Primer	sequence	Reverse Primer	sequence
SNP1	mtDNA-snpF1	5'-CCATGATGGCCTTTTTATTG-3'	mtDNA-snpR1	5'-GCCTAACCTGATCTGTCACG-3'
SNP2	mtDNA-snpF3	5'-GACCCAGTTTTATTCTCTTCG-3'	mtDNA-snpR3	5'-ATTTCACTTGGAGCAACAGG-3'
SNP3	mtDNA-snpF4	5'-TATCAAGGTGCGTTTCTTGC-3'	mtDNA-snpR4	5'-TGGAGTCCACAAACTTGTCC-3'
