# Supplementary material for: Mitochondrial genome sequences from wild and cultivated barley (Hordeum vulgare)
Source: BMC Genomics. 2016 Oct 24;17:824. doi: 10.1186/s12864-016-3159-3 (PMC5078923; doi:10.1186/s12864-016-3159-3)
Supplement: Additional file 3: Table S3. — a Contigs of the mitochondrial genome of H602 generated by 454 sequencing, b Contigs of the mitochondrial genome of Haruna Nijo generated by 454 sequencing. (XLSX 13 kb) [file 12864_2016_3159_MOESM3_ESM.xlsx]

## Sheet: Table S3
Table S3a Contigs of the mitochondrial genome of H602 generated by 454 sequencing.
Contig No.	Strand	length	Position from initial nucleotide
contig_H602_0001	direct	76674	76674
contig_H602_0015	complement	13610	90284
contig_H602_0008	direct	31661	121945
contig_H602_0135	complement	1474	123419
contig_H602_0022	complement	7291	130710
contig_H602_0039	complement	3056	133766
contig_H602_0169	direct	1329	135095
contig_H602_0014	direct	13623	148718
contig_H602_0057	complement	2252	150970
contig_H602_0020	complement	8972	159942
contig_H602_0441	direct	848	160790
contig_H602_0003	direct	54429	215219
contig_H602_0017	direct	9860	225079
contig_H602_0012	direct	16165	241244
contig_H602_0441	direct	848	242092
contig_H602_0004	direct	50779	292871
contig_H602_0022	complement	7291	300162
contig_H602_0039	complement	3056	303218
contig_H602_0169	direct	1329	304547
contig_H602_0014	direct	13623	318170
contig_H602_0009	complement	20125	338295
contig_H602_0021	direct	7326	345621
contig_H602_0013	direct	15144	360765
contig_H602_0017	direct	9860	370625
contig_H602_0007	complement	33776	404401
contig_H602_0011	complement	17379	421780
contig_H602_0135	complement	1474	423254
contig_H602_0022	complement	7291	430545
contig_H602_0010	direct	17572	448117
contig_H602_0015	complement	13610	461727
contig_H602_0002	complement	56498	518225
contig_H602_0021	complement	7326	525551
Table S3b Contigs of the mitochondrial genome of Haruna Nijo generated by 454 sequencing.
Contig No.	Strand	length	Position from initial nucleotide
contig_HN_0002	direct	54432	54432
contig_HN_0380	complement	848	55280
contig_HN_0012	complement	16166	71446
contig_HN_0017	direct	9862	81308
contig_HN_0013	direct	15146	96454
contig_HN_0022	complement	7326	103780
contig_HN_0025	direct	3872	107652
contig_HN_1424	complement	290	107942
contig_HN_0009	direct	27704	135646
contig_HN_1424	direct	290	135936
contig_HN_0005	direct	44521	180457
contig_HN_0014	complement	13622	194079
contig_HN_0008	direct	31654	225733
contig_HN_0128	direct	1474	227207
contig_HN_0023	complement	7172	234379
contig_HN_2539	complement	116	234495
contig_HN_0011	complement	17574	252069
contig_HN_0014	complement	13622	265691
contig_HN_0001	direct	56491	322182
contig_HN_0022	complement	7326	329508
contig_HN_0010	direct	20141	349649
contig_HN_0016	complement	12367	362016
contig_HN_0028	direct	2944	364960
contig_HN_0059	direct	1894	366854
contig_HN_0430	direct	797	367651
contig_HN_2539	direct	116	367767
contig_HN_0023	direct	7172	374939
contig_HN_0004	complement	50779	425718
contig_HN_0380	complement	848	426566
contig_HN_0020	complement	8973	435539
contig_HN_0039	complement	2265	437804
contig_HN_0016	complement	12367	450171
contig_HN_0028	direct	2944	453115
contig_HN_0061	direct	1875	454990
contig_HN_0430	direct	797	455787
contig_HN_2539	direct	116	455903
contig_HN_0023	direct	7172	463075
contig_HN_0128	complement	1474	464549
contig_HN_0003	direct	51158	515707
contig_HN_0017	direct	9862	525569
