# Supplementary material for: Mitochondrial genome sequences from wild and cultivated barley (Hordeum vulgare)
Source: BMC Genomics. 2016 Oct 24;17:824. doi: 10.1186/s12864-016-3159-3 (PMC5078923; doi:10.1186/s12864-016-3159-3)
Supplement: Additional file 4: Table S4. — Genes identified in the mitochondrial genome of barley. (XLSX 18 kb) [file 12864_2016_3159_MOESM4_ESM.xlsx]

## Sheet: Table S4
Table S4 Genes identified in the mitochondrial genome of barley
Gene*			Size (bp)	From	to	Strand**	Difference from wheat cv. Chinese Spring
Complex I genes
	nad1		978
		nad1a	386	431979	432364
		nad1b	82	34688	34769
		nad1c	192	36192	36383
		nad1d	59	412154	412212
		nad1e	259	500899	501157		synonymous mutation
	nad2		1467
		nad2a	153	74594	74746
		nad2b	392	75561	75952
		nad2c	161	337516	337676	C	non-synonymous mutation
		nad2d	573	334530	335102	C
		nad2e	188	332934	333121	C
	nad3_1		357	85	441		non-synonymous mutation
	nad3_2		357	154520	154876		non-synonymous mutation
	nad4		1488
		nad4a	461	353158	353618
		nad4b	515	354646	355160		synonymous mutation
		nad4c	423	358606	359028		synonymous mutation
		nad4d	89	360684	360772
	nad4L		303	486582	486884
	nad5		2013
		nad5a	231	250858	251088	C
		nad5b	1216	248780	249995	C
		nad5c	21	501521	501541
		nad5d	395	402689	403083	C
		nad5e	150	401606	401755	C
	nad6		939	413200	414138		non-synonymous mutation, 67 aa longer than CS_cox1 at the 3' end
	nad6_p		352	239660	240011	C
	nad7		1185
		nad7a	143	398137	398279	C
		nad7b	69	397255	397323	C
		nad7c	467	395476	395942	C
		nad7d	244	394234	394477	C
		nad7e	262	392273	392534	C
	nad9_1		573	524211	524783		97 aa shorter than CS_nad9 at 5'
	nad9_2		573	339139	339711	C	97 aa shorter than CS_nad9 at 5'
	nad9_p		106	161041	161146	C
Complex III & IV genes
	cob		1197	240852	242048	C	non-synonymous mutation
	cob_p		783	159955	160737	C
	cox1		1581	49545	51125		non-synonymous mutation, 2 aa longer than CS_cox1 at 3' end
	cox2		783
		cox2a	388	318732	319119	C	non-synonymous mutation
		cox2b	395	317113	317507	C
		cox2a_1P_1	120	215410	215529
		cox2a_1P_2	120	360969	361088
		cox2a_2P	65	66424	66488	C
		cox2b_p	395	147646	148040	C
	cox3		798	214387	215184		non-synonymous mutation
Complex V genes
	atp1		1530	445965	447494
	atp4		579	260403	260981		non-synonymous mutation
	atp6		1119	101809	102927		non-synonymous mutation, 5' modified
	atp8		471	109866	110336	C	non-synonymous mutation
	atp9		243	447957	448199
Cytochrome c biogenesis genes
	ccmB		621	289188	289808
	ccmC_1		723	123307	124029
	ccmC_2		723	423172	423894
	ccmC_p		603	292894	293496
	ccmFC		1314
		ccmFCa	755	26947	27701	C	synonymous mutation
		ccmFCb	559	25381	25939	C	synonymous mutation
	ccmFN		1770	492667	494436		non-synonymous mutation
Ribosomal protein genes
	rps1		525	494683	495207		non-synonymous mutation
	rps1_p		59	515221	515279
	rps2_1		1683	140586	142268		non-synonymous mutation, 3' modified
	rps2_2		1683	310053	311735
	rps2_p		261	447624	447884
	rps3		1686
		rps3a	74	196402	196475
		rps3a_p	41	490	530
		rps3b	1612	198218	199829		non-synonymous mutation
	rps4		1152	202936	204087		non-synonymous mutation, additional 26 aa
	rps4_1p		125	203406	203530
	rps4_2p		126	203444	203569
	rps7		447	8198	8644
	rps12		378	154921	155298
	rps13		351	33388	33738		synonymous mutation
	rpl2_p		169	410874	411042	C
	rpl5_1		573	138673	139245		non-synonymous mutation, 3' modified and 1 aa longer than CS_rpl5
	rpl5_2		573	308140	308712		non-synonymous mutation, 3' modified and 1 aa longer than CS_rpl5
	rpl16		558	199678	200235		non-synonymous mutation
Other protein-coding genes
	matR		2037	498341	500377		synonymous mutation
	mttB		816	440633	441448
rRNA genes
	rrn5-1		122	129052	129173
	rrn5-2		122	298519	298640
	rrn5-3		122	428917	429038
	rrn18-1		1977	126961	128937
	rrn18-2		1977	296428	298404
	rrn18-3		1977	426826	428802
	rrn26-1		3467	85701	89167
	rrn26-2		3467	457182	460648
tRNA genes
	trnC*		71	192906	192976	C
	trnD-1		74	274858	274931
	trnD-2		74	146520	146593	C
	trnD-3		74	315987	316060	C
	trnE		72	376304	376375	C
	trnF*		73	383622	383694
	trnfM1		74	227094	227167
	trnfM2_1		74	145953	146026	C
	trnfM2_2		74	315420	315493	C
	trnfM2_3		74	469339	469412	C
	trnfMcp_p1		69	132054	132122	C
	trnfMcp_p2		69	301521	301589	C
	trnI		74	274081	274154	C
	trnK-1		73	282805	282877
	trnK-2		73	78390	78462	C
	trnK-3		73	449871	449943	C
	trnM		73	268052	268124
	trnN		72	275565	275636	C
	trnP		75	430724	430798
	trnQ-1		72	81763	81834	C
	trnQ-2		72	264212	264283	C
	trnQ-3		72	453244	453315	C
	trnR_1		72	131833	131904	C
	trnR_2		72	301300	301371	C
	trnS1		88	153920	154007
	trnS2*		87	383114	383200
	trnS3		87	399528	399614	C
	trnV		72	150374	150445
	trnW*		74	285721	285794
	trnY		83	338313	338395	C
	trnY_p		72	525527	525598
p: Truncated pseudogene
*: Possible chloroplast origin
** C indicates reverse sense.
