# Supplementary material for: Mitochondrial genome sequences from wild and cultivated barley (Hordeum vulgare)
Source: BMC Genomics. 2016 Oct 24;17:824. doi: 10.1186/s12864-016-3159-3 (PMC5078923; doi:10.1186/s12864-016-3159-3)
Supplement: Additional file 5: Table S5. — Novel ORFs in the barley mitochondrial genome. (XLSX 15 kb) [file 12864_2016_3159_MOESM5_ESM.xlsx]

## Sheet: Table S5
Table S5 Novel ORFs in the barley mitochondrial genome
ORF No. (new)*	ORF No. (original)*	from	to	length	orientation
1	4	11041	11466	426	sense
2	5	11814	12317	504	sense
3	9	36659	36970	312	sense
4	10	40602	40919	318	sense
5	11	45329	45805	477	sense
6	12	48652	49431	780	sense
7	14	70473	70775	303	sense
8	15	72673	72978	306	sense
9	16	73765	74076	312	sense
10	17	83012	83413	402	sense
11	18	98455	98838	384	sense
12	20	107888	108214	327	sense
13	22	128353	128895	543	sense
14	23	130629	131579	951	sense
15	26	143639	143950	312	sense
16	27	148858	149214	357	sense
17	28	149319	149774	456	sense
18	31	157812	158186	375	sense
19	32	166841	167143	303	sense
20	33	186245	186553	309	sense
21	34	189101	189496	396	sense
22	35	192593	193063	471	sense
23	38	201109	201459	351	sense
24	40	206220	206522	303	sense
25	41	208709	209059	351	sense
26	44	252703	253116	414	sense
27	46	268638	268970	333	sense
28	47	282673	282990	318	sense
29	49	290646	291014	369	sense
30	50	292312	292824	513	sense
31	52	297820	298362	543	sense
32	53	300096	301046	951	sense
33	56	313106	313417	312	sense
34	57	323302	323832	531	sense
35	58	325249	325881	633	sense
36	59	327310	327828	519	sense
37	60	333877	334182	306	sense
38	61	333791	334309	519	sense
39	62	335465	335776	312	sense
40	63	340100	341056	957	sense
41	64	341456	341989	534	sense
42	65	347046	347441	396	sense
43	68	355533	355910	378	sense
44	71	378987	380075	1089	sense
45	72	385492	385824	333	sense
46	73	407561	407983	423	sense
47	74	409561	409878	318	sense
48	75	409850	410173	324	sense
49	76	411050	412006	957	sense
50	79	428218	428760	543	sense
51	80	431373	431690	318	sense
52	81	432069	432437	369	sense
53	82	440139	440549	411	sense
54	86	454493	454894	402	sense
55	87	470108	470512	405	sense
56	88	485737	486468	732	sense
57	89	488668	488970	303	sense
58	93	501725	502090	366	sense
59	94	516076	516591	516	sense
60	95	519701	520123	423	sense
61	97	523822	522866	957	reverse sense
62	98	522466	521933	534	reverse sense
63	99	511710	511354	357	reverse sense
64	100	511174	510755	420	reverse sense
65	101	503737	503420	318	reverse sense
66	102	502269	501937	333	reverse sense
67	103	493988	493527	462	reverse sense
68	104	493523	493044	480	reverse sense
69	105	490603	490268	336	reverse sense
70	106	488528	488178	351	reverse sense
71	107	484598	484290	309	reverse sense
72	108	478102	477719	384	reverse sense
73	109	470631	470146	486	reverse sense
74	110	465404	465021	384	reverse sense
75	111	459562	459224	339	reverse sense
76	112	459240	458926	315	reverse sense
77	113	459128	458772	357	reverse sense
78	114	450075	449758	318	reverse sense
79	115	430222	429869	354	reverse sense
80	116	421025	420681	345	reverse sense
81	117	419239	418886	354	reverse sense
82	118	416621	416304	318	reverse sense
83	119	413345	412950	396	reverse sense
84	120	411870	411322	549	reverse sense
85	122	391676	391182	495	reverse sense
86	123	386808	386464	345	reverse sense
87	124	368070	367708	363	reverse sense
88	125	365428	365120	309	reverse sense
89	126	361973	361455	519	reverse sense
90	127	349870	349553	318	reverse sense
91	128	344221	343799	423	reverse sense
92	130	337105	336596	510	reverse sense
93	132	334435	334070	366	reverse sense
94	134	309216	308803	414	reverse sense
95	135	307559	307122	438	reverse sense
96	136	306112	304442	1671	reverse sense
97	137	304413	302212	2202	reverse sense
98	138	302062	301754	309	reverse sense
99	139	299824	299471	354	reverse sense
100	140	282542	282126	417	reverse sense
101	141	281994	281686	309	reverse sense
102	142	279503	279132	372	reverse sense
103	143	268892	268320	573	reverse sense
104	145	246656	246348	309	reverse sense
105	146	245969	245574	396	reverse sense
106	148	240572	240048	525	reverse sense
107	149	234267	233923	345	reverse sense
108	150	222511	222149	363	reverse sense
109	151	219869	219561	309	reverse sense
110	152	216414	215896	519	reverse sense
111	153	206302	205964	339	reverse sense
112	154	161534	161160	375	reverse sense
113	155	160737	159886	852	reverse sense
114	156	159886	159557	330	reverse sense
115	157	153809	153405	405	reverse sense
116	158	151152	150727	426	reverse sense
117	159	150032	149649	384	reverse sense
118	160	139749	139336	414	reverse sense
119	161	138092	137655	438	reverse sense
120	162	136645	134975	1671	reverse sense
121	163	134946	132745	2202	reverse sense
122	164	132595	132287	309	reverse sense
123	165	130357	130004	354	reverse sense
124	166	120760	120398	363	reverse sense
125	167	113835	113488	348	reverse sense
126	168	110336	109869	468	reverse sense
127	170	92874	92491	384	reverse sense
128	171	88081	87743	339	reverse sense
129	172	87759	87445	315	reverse sense
130	173	87647	87291	357	reverse sense
131	174	78594	78277	318	reverse sense
132	175	75436	75032	405	reverse sense
133	176	70847	70509	339	reverse sense
134	178	65035	64616	420	reverse sense
135	179	60719	60357	363	reverse sense
136	180	59993	59457	537	reverse sense
137	181	56845	56546	300	reverse sense
138	182	44451	44071	381	reverse sense
139	183	42916	42602	315	reverse sense
140	184	35279	34911	369	reverse sense
141	187	22438	22079	360	reverse sense
142	188	16797	16426	372	reverse sense
total length				66180
* Novel ORFs (new) was filterd from original data (original) isolated by a command getorf in EMBOSS.
