# Supplementary material for: Mitochondrial genome sequences from wild and cultivated barley (Hordeum vulgare)
Source: BMC Genomics. 2016 Oct 24;17:824. doi: 10.1186/s12864-016-3159-3 (PMC5078923; doi:10.1186/s12864-016-3159-3)
Supplement: Additional file 6: Table S6. — Repeated sequences in the mitochondrial genome of H602. (XLSX 15 kb) [file 12864_2016_3159_MOESM6_ESM.xlsx]

## Sheet: Table S6
Table S6 Repeated sequences in the mitochondrial genome of H602
H602 Repeat (>100bp)	R1			R2					R3					R4
Repeat No.	from	to	length	from	to		identity %	length	from	to		identity %	length	from	to		identity %	length
1	292894	318196	25303	123427	148729		100	25303
2	448157	461793	13637	76676	90312		99.99	13637
3	360785	370658	9874	215225	225099		99.97	9875
4	421818	430602	8785	121953	130737		99.97	8785
5	518273	525598	7326	338324	345649	C	100	7326
6	423292	430602	7311	292894	300204		99.96	7311	123427	130737		99.96	7311
7	241266	242113	848	159955	160802		100	848
8	419228	419818	591	14636	15225		99.32	590
9	485274	485761	488	213879	214366		99.8	488
10	300594	301064	471	131127	131597		100	471
11	154436	154903	468	1	468		100	468
12	282631	283018	388	78248	78636	C	99.74	389	449729	450117	C	99.74	389
13	413320	413671	352	239660	240011	C	100	352
14	31867	32154	288	3873	4160	C	100	288
15	84467	84716	250	12313	12562		100	250	455948	456197		100	250
16	356868	357060	193	37141	37332		99.48	192
17	469330	469520	191	145944	146134		99.48	191	315411	315601		99.48	191
18	365550	365734	185	85338	85522	C	100	185	219991	220175		100	185	456819	457003	C	100	185
19	148121	148247	127	317588	317714		100	127
20	319126	319258	133	240579	240711		100	133
21	318892	319011	120	215410	215529	C	99.17	120	360969	361088	C	99.17	120
22	339696	339807	112	524115	524226	C	100	112
23	524239	524345	107	339577	339683	C	100	107
Subtotal			77548					77548					120					185
Total																		155401
The repeat sequences more than 100 bp and >99% idntity were identified.
"Identity %" indicates the identity between repeat 1 (R1) and R2/R3/R4.
"C" means reverse comprement repeat against R1.
Bold numbers indicates more than 1,000 bp length of repeat fragments.
Red colored number shows the repeat having insert/deletion compared with R1.
