# Supplementary material for: Mitochondrial genome sequences from wild and cultivated barley (Hordeum vulgare)
Source: BMC Genomics. 2016 Oct 24;17:824. doi: 10.1186/s12864-016-3159-3 (PMC5078923; doi:10.1186/s12864-016-3159-3)
Supplement: Additional file 7: Table S7. — Syntenic region between the mitochondrial genome and chloroplast genome in barley. (XLSX 12 kb) [file 12864_2016_3159_MOESM7_ESM.xlsx]

## Sheet: Table S7
Table S7 Syntenic regions between the mitochondrial genome and chloroplast genome in barley.
synteny No.	H602 mtDNA		H. vulgare ssp. vulgare cv. Barke cpDNA (KC912687)				H. vulgare ssp. vulgare cv. Morex cpDNA (EF115541)				genes
	from	to	from	to	identity %	length	from	to	identity %	length
1	130410	136703	34542	40816	98.224	6307	35085	41359	98.224	6307	trnR, trnfM, rps14*, psaA*
	299877	306170	34542	40816	98.224	6307	35085	41359	98.224	6307
2	148717	150981	90179	92443	100	2265	90727	92991	100	2265	trnV
3	457292	458399	115974	114865	99.64	1110	-	-	-	-
	85811	86918	115974	114865	99.64	1110	-	-	-	-
4	139202	139759	40790	41347	98.566	558	41333	41890	98.566	558
	308669	309226	40790	41347	98.566	558	41333	41890	98.566	558
5	430275	430602	34542	34869	90.549	328	35085	35412	90.549	328
6	7762	7938	95945	96121	99.435	177	96495	96671	99.435	177
7	259609	259795	68434	68252	93.583	187	68979	68797	93.583	187
8	383041	383235	-	-	-	-	45085	45278	90.256	195
9	383540	383703	47501	47665	92.771	166	48045	48209	92.771	166
10	511881	511999	84804	84686	98.319	119	85352	85234	98.319	119
11	486955	487091	85778	85922	91.724	145	86326	86470	91.724	145
12	275552	275637	99900	99985	100	86	100450	100535	100	86
13	229128	229233	108151	108258	91.667	108	108699	108806	91.667	108
14	268049	268125	51516	51591	93.506	77	52061	52136	93.506	77
15	105883	105953	33922	33990	91.549	71	34465	34533	91.549	71
16	285563	285596	64279	64246	100	34	64824	64791	100	34
17	383165	383200	7584	7548	94.595	37	8126	8090	94.595	37
18	30921	30949	34137	34109	100	29	34680	34652	100	29
KC912687 (cv. Barke) and EF115541 (cv. Morex) were used for representative chloroplast genomes in barley.
The genes not in the mitochondrial genome database are marked by asterisks.
mtDNA, mitochondria DNA; cpDNA, chloroplast DNA.
Bold numbers indicates more than 1,000 bp length of syntenic region.
