# Supplementary material for: Mitochondrial genome sequences from wild and cultivated barley (Hordeum vulgare)
Source: BMC Genomics. 2016 Oct 24;17:824. doi: 10.1186/s12864-016-3159-3 (PMC5078923; doi:10.1186/s12864-016-3159-3)
Supplement: Additional file 8: Table S8. — BLASTN analysis between the mitochondrial sequences of H602 and pseudomolecules of seven chromosomes and un-anchored scaffolds and contigs published in Ensembl Plants Hordeum vulgare (Hordeum_vulgare.ASM32608v1.31.dna_sm.genome.fa.gz). (XLSX 59 kb) [file 12864_2016_3159_MOESM8_ESM.xlsx]

## Sheet: Table S8
Table S8 BLASTN analysis between the mitchondrial sequences of H602 and pseudomolecles of seven chromosomes and un-anchored scaffolds and contigs published in Ensembl Plants Hordeum vulgare (Hordeum_vulgare.ASM32608v1.31.dna_sm.genome.fa.gz).
Origin of genome sequence (A)	identity (%)	alignment length (bp)	mis matches (bp)	gaps (bp)	mitochondrial sequence (525,599bp)			genome sequence (A)			bit score
					start position (bp)	end position (bp)		sequence length	start position (bp)	end position (bp)
Plastid (Pt)	98.224	6307	67	45	130410	136703		115974	34542	40816	10984
Plastid (Pt)	98.224	6307	67	45	299877	306170		115974	34542	40816	10984
Plastid (Pt)	100	2265	0	0	148717	150981		115974	90179	92443	4183
Plastid (Pt)	99.64	1110	2	2	457292	458399		115974	115974	114865	2026
Plastid (Pt)	99.64	1110	2	2	85811	86918		115974	115974	114865	2026
Plastid (Pt)	98.566	558	8	0	139202	139759		115974	40790	41347	987
Plastid (Pt)	98.566	558	8	0	308669	309226		115974	40790	41347	987
morex_contig_73216	99.877	14577	2	16	375260	389836		14561	1	14561	26805
morex_contig_72677	99.935	10840	4	3	14636	25472		16261	5422	16261	19976
morex_contig_72677	99.983	6012	1	0	413807	419818		16261	1	6012	11097
morex_contig_71199	100	14101	0	0	245310	259410		14101	1	14101	26040
morex_contig_70976	99.972	17874	0	5	196498	214366		18282	18282	409	32974
morex_contig_70976	99.888	896	1	0	485274	486169		18282	896	1	1650
morex_contig_70899	99.978	9078	0	2	66052	75129		9076	1	9076	16752
morex_contig_70838	99.979	4667	1	0	352164	356830		4667	4667	1	8613
morex_contig_70567	100	23224	0	0	319133	342356		23224	23224	1	42887
morex_contig_70567	100	4033	0	0	521566	525598		23224	1	4033	7448
morex_contig_70032	100	5047	0	0	407223	412269		5047	1	5047	9321
morex_contig_70023	100	11147	0	0	89925	101071		11147	1	11147	20585
morex_contig_69132	100	6456	0	0	104356	110811		6456	1	6456	11923
morex_contig_69096	100	6497	0	0	25504	32000		6497	1	6497	11998
morex_contig_69056	99.966	5821	2	0	6438	12258		5821	5821	1	10739
morex_contig_68864	99.99	10104	1	0	282931	293034		10104	10104	1	18654
morex_contig_68638	100	10748	0	0	111231	121978		10748	1	10748	19848
morex_contig_68624	100	14382	0	0	224696	239077		14382	14382	1	26559
morex_contig_68624	100	404	0	0	370255	370658		14382	14382	13979	747
morex_contig_68584	99.987	7767	0	1	274922	282687		7767	1	7767	14336
morex_contig_460852	99.921	1266	1	0	444074	445339		1282	17	1282	2333
morex_contig_42365	99.977	13326	3	0	159955	173280		14732	13326	1	24592
morex_contig_42365	99.823	2258	0	4	239856	242113		14732	14732	12479	4145
morex_contig_397901	100	1288	0	0	496894	498181		1288	1	1288	2379
morex_contig_310884	95.285	1018	44	4	192656	193673		1014	1	1014	1611
morex_contig_292225	100	1566	0	0	508107	509672		1566	1	1566	2892
morex_contig_287170	100	1550	0	0	393022	394571		1550	1	1550	2863
morex_contig_286130	100	1332	0	0	430174	431505		1332	1	1332	2460
morex_contig_286130	99.301	429	3	0	130309	130737		1332	1	429	776
morex_contig_286130	99.301	429	3	0	299776	300204		1332	1	429	776
morex_contig_285826	100	2464	0	0	433097	435560		2464	2464	1	4551
morex_contig_272430	96.02	804	28	4	75991	76794		1050	1	800	1308
morex_contig_2566582	100	4118	0	0	481159	485276		4118	4118	1	7605
morex_contig_2561523	96.712	1095	32	4	507705	508799		1091	1	1091	1820
morex_contig_250360	100	1991	0	0	144043	146033		1991	1	1991	3677
morex_contig_250360	100	1991	0	0	313510	315500		1991	1	1991	3677
morex_contig_250153	100	1463	0	0	495046	496508		1463	1463	1	2702
morex_contig_2431042	99.925	1334	1	0	129045	130378		1334	1	1334	2459
morex_contig_2431042	99.925	1334	1	0	298512	299845		1334	1	1334	2459
morex_contig_2431042	99.925	1334	1	0	428910	430243		1334	1	1334	2459
morex_contig_178513	100	1535	0	0	397814	399348		1535	1535	1	2835
morex_contig_178407	100	1344	0	0	437176	438519		1344	1	1344	2483
morex_contig_177871	99.963	2668	0	1	316268	318935		2667	1	2667	4920
morex_contig_177871	99.948	1929	0	1	146801	148729		2667	1	1928	3555
morex_contig_177707	99.338	3323	1	21	150816	154138		3302	3302	1	5995
morex_contig_177584	100	2212	0	0	447645	449856		2212	2212	1	4085
morex_contig_177584	100	1700	0	0	76676	78375		2212	1700	1	3140
morex_contig_177547	100	5968	0	0	501981	507948		5968	1	5968	11021
morex_contig_177434	100	2662	0	0	32268	34929		2662	2662	1	4916
morex_contig_177309	100	4251	0	0	370979	375229		4251	4251	1	7851
morex_contig_1668817	100	1085	0	0	520275	521359		1085	1085	1	2004
morex_contig_1668817	100	1085	0	0	342563	343647		1085	1	1085	2004
morex_contig_1665275	99.926	1355	1	0	215627	216981		1355	1	1355	2497
morex_contig_1665275	99.926	1355	1	0	361186	362540		1355	1	1355	2497
morex_contig_1662686	100	959	0	0	431767	432725		959	1	959	1772
morex_contig_1661226	100	1625	0	0	422862	424486		1625	1625	1	3001
morex_contig_1661226	100	1625	0	0	122997	124621		1625	1625	1	3001
morex_contig_1661226	100	1195	0	0	292894	294088		1625	1195	1	2207
morex_contig_1659718	100	1017	0	0	83580	84596		1017	1	1017	1879
morex_contig_1659718	100	1017	0	0	455061	456077		1017	1	1017	1879
morex_contig_1658821	100	1075	0	0	405557	406631		1075	1	1075	1986
morex_contig_1656716	100	1360	0	0	175969	177328		1360	1360	1	2512
morex_contig_1656394	100	1134	0	0	419663	420796		1134	1134	1	2095
morex_contig_1653957	99.941	1682	1	0	13399	15080		1682	1682	1	3101
morex_contig_1653957	98.879	446	4	1	419228	419673		1682	445	1	795
morex_contig_1652913	99.95	2009	1	0	218036	220044		2009	1	2009	3705
morex_contig_1652913	99.95	2009	1	0	363595	365603		2009	1	2009	3705
morex_contig_1652376	99.965	2837	1	0	399354	402190		2837	2837	1	5234
morex_contig_163507	100	5241	0	0	154737	159977		5241	5241	1	9679
morex_contig_150207	99.875	4815	0	6	486368	491180		4811	4811	1	8853
morex_contig_150169	99.904	3135	3	0	389847	392981		3135	3135	1	5773
morex_contig_133863	99.862	2892	3	1	80449	83340		2891	1	2891	5317
morex_contig_133863	99.862	2892	3	1	451930	454821		2891	1	2891	5317
morex_contig_106740	100	3481	0	0	357035	360515		3481	3481	1	6429
morex_contig_106453	100	4062	0	0	439479	443540		4062	4062	1	7502
morex_contig_103495	99.952	2067	1	0	174064	176130		2069	2069	3	3812
morex_contig_103404	99.939	3254	2	0	101157	104410		3254	1	3254	5999
morex_contig_103332	99.355	1395	7	2	75136	76528		1408	14	1408	2525
morex_contig_102948	100	2695	0	0	306019	308713		2720	2720	26	4977
morex_contig_102948	100	2695	0	0	136552	139246		2720	2720	26	4977
morex_contig_102917	99.741	3469	8	1	221024	224492		3468	1	3468	6355
morex_contig_102917	99.741	3469	8	1	366583	370051		3468	1	3468	6355
morex_contig_102826	99.965	2848	1	0	515222	518069		2848	2848	1	5254
morex_contig_102816	99.973	3694	1	0	467	4160		3694	1	3694	6817
morex_contig_102792	99.879	5782	7	0	261249	267030		5782	1	5782	10639
morex_contig_102706	99.99	9598	1	0	186193	195790		9598	9598	1	17719
morex_contig_102638	99.885	6968	3	5	56008	62971		6967	6967	1	12818
morex_contig_102560	100	7914	0	0	177861	185774		7914	1	7914	14615
morex_contig_102537	100	2144	0	0	450051	452194		2144	2144	1	3960
morex_contig_102537	100	2144	0	0	78570	80713		2144	2144	1	3960
morex_contig_102478	100	2663	0	0	63184	65846		2663	2663	1	4918
morex_contig_102433	99.692	2925	9	0	308707	311631		2925	2925	1	5352
morex_contig_102433	99.692	2925	9	0	139240	142164		2925	2925	1	5352
1H	93.441	6525	370	58	439538	446050		464124043	126546967	126540489	9629
1H	100	5954	0	0	48054	54007		464124043	23867273	23861320	10996
1H	89.169	2973	267	55	495848	498797		464124043	449929172	449932112	3655
1H	95.27	2960	129	11	187136	190095		464124043	148663224	148666172	4680
1H	93.838	2418	136	13	439176	441593		464124043	148988834	148991238	3627
1H	93.738	1549	82	15	240977	242519		464124043	316863725	316865264	2311
1H	91.014	1380	110	14	266876	268255		464124043	344079045	344077680	1873
1H	93.216	1312	65	24	441587	442898		464124043	166166199	166167486	1908
1H	94.356	1258	66	5	488695	489950		464124043	166022695	166023949	1954
1H	93.23	1226	66	17	490427	491650		464124043	442466807	442465597	1796
1H	94.002	1117	66	1	71192	72307		464124043	168353474	168354590	1690
1H	93.464	1071	68	2	173168	174238		464124043	149009664	149008596	1589
1H	94.356	1010	54	3	174073	175081		464124043	165093521	165092514	1550
1H	94.334	1006	55	2	438228	439233		464124043	152315461	152314458	1541
1H	94.427	969	51	3	421632	422600		464124043	149007254	149008219	1487
1H	95.038	927	40	6	198433	199359		464124043	139270299	139269379	1452
1H	95.255	864	38	3	185699	186562		464124043	86332847	86333707	1365
1H	93.89	851	45	7	159955	160801		464124043	316864013	316864860	1279
1H	95.238	840	35	5	72589	73428		464124043	92135626	92136460	1330
1H	94.048	840	44	6	314405	315242		464124043	124487425	124486590	1269
1H	94.048	840	44	6	144938	145775		464124043	124487425	124486590	1269
1H	93.235	813	53	2	173168	173980		464124043	169070733	169071543	1195
1H	94.764	783	40	1	121953	122735		464124043	149007438	149008219	1218
1H	93.54	774	50	0	228997	229770		464124043	136443411	136442638	1153
1H	93.943	743	42	3	421624	422366		464124043	169516860	169517599	1120
1H	94.784	556	29	0	180491	181046		464124043	138257990	138258545	867
1H	94.9	549	28	0	121953	122501		464124043	169517051	169517599	859
1H	95.81	525	14	8	417903	418427		464124043	136442453	136441937	841
1H	92.952	525	31	6	437187	437708		464124043	69758043	69758564	760
1H	94.186	516	29	1	422452	422966		464124043	124487936	124487421	785
1H	94.186	516	29	1	122587	123101		464124043	124487936	124487421	785
1H	93.21	486	15	18	447363	447848		464124043	188482448	188482915	699
1H	94.681	470	25	0	489482	489951		464124043	170287496	170287965	730
1H	97.391	460	12	0	510620	511079		464124043	403365989	403366448	784
1H	93.778	450	25	3	497974	498423		464124043	166167513	166167959	673
1H_unordered	94.304	2212	116	10	195657	197867		26539468	8847067	8849269	3378
1H_unordered	92.258	1847	136	7	34733	36578		26539468	5751769	5753609	2662
1H_unordered	88.108	925	101	9	397558	398481		26539468	13643599	13642683	1090
1H_unordered	92.865	869	54	8	418382	419250		26539468	8658528	8657668	1275
1H_unordered	95.497	866	36	3	194625	195490		26539468	16759056	16758194	1380
1H_unordered	95.058	688	32	2	177172	177858		26539468	18226488	18227174	1081
1H_unordered	91.667	564	46	1	177616	178178		26539468	19419469	19418906	824
1H_unordered	96.022	553	20	2	228448	228999		26539468	10645947	10646498	898
1H_unordered	95.367	518	23	1	191767	192284		26539468	19897755	19897239	822
1H_unordered	97.015	402	12	0	176221	176622		26539468	17874065	17874466	676
2H	91.502	7402	532	97	442737	450134		628342783	508866438	508859130	10094
2H	100	5021	0	0	269757	274777		628342783	548172595	548167575	9273
2H	92.452	4677	328	25	464768	469443		628342783	469160637	469155985	6665
2H	100	4169	0	0	37335	41503		628342783	548050933	548046765	7699
2H	90.113	3277	294	30	456698	459974		628342783	469995604	469992358	4229
2H	90.113	3277	294	30	85217	88493		628342783	469995604	469992358	4229
2H	99.449	3085	2	15	394460	397544		628342783	548054750	548057819	5589
2H	100	2507	0	0	4027	6533		628342783	548060638	548063144	4630
2H	93.173	2197	143	7	440445	442640		628342783	534971325	534973515	3219
2H	90.41	2169	192	16	435432	437599		628342783	487058004	487055851	2839
2H	92.705	2166	131	27	101165	103319		628342783	495505810	495507959	3118
2H	99.951	2029	1	0	464592	466620		628342783	8482364	8484392	3742
2H	92.087	2022	146	14	81869	83888		628342783	476691037	476693046	2835
2H	92.087	2022	146	14	453350	455369		628342783	476691037	476693046	2835
2H	91.414	1980	137	33	76676	78653		628342783	508861078	508859130	2684
2H	90.546	1830	156	17	437871	439699		628342783	419069860	419068047	2410
2H	92.549	1624	112	9	152887	154509		628342783	448152774	448151159	2320
2H	93.346	1623	92	16	388996	390605		628342783	419234381	419236000	2386
2H	94.603	1575	79	6	195784	197354		628342783	448470960	448469388	2433
2H	88.627	1530	161	13	173882	175409		628342783	468544121	468542603	1849
2H	93.209	1502	89	13	174002	175502		628342783	561228656	561230145	2196
2H	91.568	1435	105	16	432959	434392		628342783	473195760	473194341	1965
2H	86.782	1392	130	54	87628	88999		628342783	554704137	554705494	1504
2H	86.782	1392	130	54	459109	460480		628342783	554704137	554705494	1504
2H	100	1371	0	0	498229	499599		628342783	548068370	548067000	2532
2H	92.699	1356	92	7	154774	156129		628342783	448070105	448068757	1991
2H	91.172	1348	111	8	463281	464623		628342783	469161979	469160635	1823
2H	94.643	1344	65	7	171614	172954		628342783	565521887	565520548	2076
2H	87.654	1296	111	49	455371	456664		628342783	469996855	469995607	1485
2H	87.654	1296	111	49	83890	85183		628342783	469996855	469995607	1485
2H	90.51	1254	103	16	451726	452977		628342783	366095629	366094390	1642
2H	90.51	1254	103	16	80245	81496		628342783	366095629	366094390	1642
2H	92.602	1203	72	17	229760	230962		628342783	366034733	366035918	1712
2H	87.336	1145	126	19	495189	496331		628342783	426346617	426345490	1293
2H	89.057	1124	115	8	112602	113725		628342783	106116345	106115230	1410
2H	95.52	1116	45	5	187683	188798		628342783	452716880	452717990	1779
2H	94.123	1106	49	16	180648	181753		628342783	452975003	452976092	1668
2H	90.631	1078	95	6	48419	49494		628342783	232829181	232830254	1426
2H	91.965	1033	77	6	49477	50509		628342783	232830630	232831656	1443
2H	100	998	0	0	468139	469136		628342783	8485490	8484493	1844
2H	90.873	997	76	15	460551	461547		628342783	428973910	428972929	1323
2H	90.873	997	76	15	89070	90066		628342783	428973910	428972929	1323
2H	93.84	974	59	1	13248	14221		628342783	454527091	454526119	1465
2H	94.583	960	44	8	45478	46435		628342783	414961990	414962943	1487
2H	93.515	956	56	6	391026	391981		628342783	526038778	526039727	1421
2H	92.641	924	67	1	175406	176329		628342783	509854472	509855394	1328
2H	92.841	908	65	0	200949	201856		628342783	450034068	450033161	1317
2H	95.133	904	43	1	406468	407371		628342783	455545859	455544957	1428
2H	91.814	904	69	5	419336	420234		628342783	33917287	33918190	1254
2H	94.598	870	45	2	493211	494080		628342783	414961980	414961113	1345
2H	95.967	843	34	0	200362	201204		628342783	455687625	455686783	1369
2H	93.765	834	46	6	466607	467438		628342783	15216193	15215364	1247
2H	94.096	830	44	5	495735	496562		628342783	506561381	506562207	1256
2H	96.372	827	28	2	420651	421477		628342783	456819686	456818862	1360
2H	96.368	826	19	11	100038	100863		628342783	456629987	456629173	1349
2H	91.748	824	66	2	439728	440550		628342783	419068049	419067227	1144
2H	93.666	821	40	12	14361	15169		628342783	455553877	455553057	1218
2H	92.707	809	56	3	72818	73626		628342783	496397708	496398513	1184
2H	94.894	803	38	3	47402	48204		628342783	394335134	394335933	1256
2H	96.37	799	23	6	189424	190221		628342783	540749024	540749817	1310
2H	96.214	766	28	1	199504	200269		628342783	457942658	457943422	1253
2H	92.297	714	55	0	461866	462579		628342783	420540376	420541089	1014
2H	91.489	705	53	7	411724	412427		628342783	387194061	387194759	963
2H	95.875	703	29	0	175627	176329		628342783	561198513	561197811	1140
2H	95.292	701	17	16	192839	193538		628342783	459592191	459591506	1098
2H	96.243	692	26	0	182953	183644		628342783	459464544	459465235	1134
2H	96.372	689	23	2	176221	176908		628342783	445168350	445167663	1133
2H	96.053	684	25	2	495170	495853		628342783	495513121	495512440	1112
2H	93.382	680	43	2	50481	51160		628342783	434008954	434009631	1005
2H	92.236	644	43	7	431441	432084		628342783	477207108	477206472	905
2H	89.891	643	65	0	202075	202717		628342783	448817142	448817784	828
2H	90.424	637	50	11	392057	392693		628342783	500225787	500226412	876
2H	95.404	631	26	3	405837	406467		628342783	420224916	420225543	1002
2H	95.397	630	28	1	197474	198103		628342783	460839756	460839128	1002
2H	92.96	625	42	2	462627	463251		628342783	469162601	469161979	909
2H	90.69	623	57	1	450127	450749		628342783	508858782	508858161	828
2H	90.69	623	57	1	78646	79268		628342783	508858782	508858161	828
2H	90.359	612	50	9	432286	432895		628342783	478191639	478191035	824
2H	95.522	603	27	0	390393	390995		628342783	526038145	526038747	965
2H	96.265	589	22	0	503834	504422		628342783	517719618	517719030	966
2H	93.554	574	37	0	434416	434989		628342783	473194348	473193775	856
2H	91.812	574	47	0	504269	504842		628342783	535477855	535478428	846
2H	93.673	569	36	0	151752	152320		628342783	459634654	459635222	852
2H	92.986	556	37	2	137604	138159		628342783	561196192	561196745	809
2H	92.986	556	37	2	307071	307626		628342783	561196192	561196745	809
2H	92.767	553	38	2	405288	405839		628342783	387523148	387523699	813
2H	91.59	547	26	20	505593	506138		628342783	456555073	456555600	737
2H	92.937	538	34	4	419228	419762		628342783	455553593	455553057	780
2H	95.349	516	24	0	504873	505388		628342783	535478425	535478940	821
2H	92.913	508	29	7	441666	442173		628342783	557021798	557021298	732
2H	94.877	488	24	1	307852	308338		628342783	390945216	390944729	761
2H	94.877	488	24	1	138385	138871		628342783	390945216	390944729	761
2H	99.384	487	3	0	518722	519208		628342783	548073935	548073449	883
2H	99.384	487	3	0	344714	345200		628342783	548073449	548073935	883
2H	95.041	484	20	4	138869	139351		628342783	474323544	474324024	758
2H	95.041	484	20	4	308336	308818		628342783	474323544	474324024	758
2H	96.178	471	18	0	180076	180546		628342783	420444146	420444616	771
2H	92.144	471	24	13	450908	451378		628342783	462815070	462814613	652
2H	92.144	471	24	13	79427	79897		628342783	462815070	462814613	652
2H	93.576	467	19	11	150974	151429		628342783	419234145	419233679	686
2H	94.194	465	27	0	134287	134751		628342783	561322497	561322961	730
2H	94.194	465	27	0	303754	304218		628342783	561322497	561322961	730
2H	93.074	462	26	6	453013	453474		628342783	366094387	366093932	671
2H	93.074	462	26	6	81532	81993		628342783	366094387	366093932	671
2H	93.274	446	27	3	315722	316167		628342783	555958838	555958396	654
2H	93.274	446	27	3	146255	146700		628342783	555958838	555958396	654
2H	96.154	442	17	0	136476	136917		628342783	560001915	560002356	723
2H	96.154	442	17	0	305943	306384		628342783	560001915	560002356	723
2H	96.706	425	14	0	499801	500225		628342783	435402148	435402572	708
2H	99.502	402	2	0	456972	457373		628342783	27229304	27228903	732
2H	99.502	402	2	0	85491	85892		628342783	27229304	27228903	732
2HL_unordered	93.405	743	48	1	173018	173760		6814402	3409039	3409780	1099
2HL_unordered	99.355	465	3	0	149455	149919		6814402	4158736	4159200	843
2HL_unordered	99.54	435	2	0	149588	150022		6814402	4302235	4302669	793
2HS_unordered	96.094	640	25	0	185443	186082		4967457	2876734	2877373	1044
3H	100	5508	0	0	509738	515245		564427874	9074410	9068903	10172
3H	91.728	4074	284	53	430299	434371		564427874	372870584	372874605	5609
3H	92.876	3874	241	35	243440	247294		564427874	185184829	185180972	5592
3H	92.98	3604	241	12	420688	424290		564427874	372901458	372905050	5295
3H	100	3437	0	0	241963	245399		564427874	9077947	9074511	6348
3H	91.218	3063	238	31	499054	502114		564427874	185461034	185464067	4237
3H	92.645	2828	176	32	249378	252195		564427874	410244471	410241666	4047
3H	92.237	2602	201	1	53856	56457		564427874	371347079	371344479	3705
3H	92.536	2532	156	33	240735	243264		564427874	373453758	373456258	3598
3H	92.721	2473	174	6	121953	124425		564427874	372902584	372905050	3616
3H	94.372	2452	117	21	512351	514801		564427874	428477944	428480375	3744
3H	92.117	2423	153	38	68846	71256		564427874	207893494	207891098	3387
3H	90.733	2374	194	26	411870	414242		564427874	184747408	184745060	3142
3H	92.931	2221	131	26	264606	266824		564427874	360494277	360496473	3247
3H	91.09	2166	170	23	101166	103319		564427874	346409743	346407589	2944
3H	93.067	2149	146	3	267038	269185		564427874	209390970	209388824	3140
3H	92.028	2120	122	47	217464	219583		564427874	282976566	282978638	2939
3H	92.028	2120	122	47	363023	365142		564427874	282976566	282978638	2939
3H	92.885	2024	129	15	101306	103319		564427874	254795865	254793847	2926
3H	90.745	1934	151	28	474603	476535		564427874	376761383	376759477	2601
3H	92.868	1921	122	15	154210	156128		564427874	372896034	372894127	2774
3H	93.326	1843	119	4	261345	263187		564427874	557130503	557128665	2780
3H	91.499	1835	146	10	128553	130387		564427874	358581986	358583810	2555
3H	91.499	1835	146	10	298020	299854		564427874	358581986	358583810	2555
3H	91.499	1835	146	10	428418	430252		564427874	358581986	358583810	2555
3H	92.68	1735	125	2	56545	58279		564427874	207895517	207893785	2510
3H	92.247	1638	84	43	253701	255338		564427874	271978493	271976899	2285
3H	94.335	1571	84	5	505209	506775		564427874	381585584	381587153	2403
3H	91.265	1557	113	23	395290	396845		564427874	384989218	384990752	2100
3H	91.596	1535	108	21	126720	128254		564427874	358580233	358581746	2100
3H	91.596	1535	108	21	296187	297721		564427874	358580233	358581746	2100
3H	91.596	1535	108	21	426585	428119		564427874	358580233	358581746	2100
3H	93.374	1464	93	4	260587	262049		564427874	155837254	155835794	2163
3H	91.584	1212	86	16	472585	473796		564427874	193964654	193965849	1659
3H	94.324	1198	59	9	100016	101212		564427874	415123050	415121861	1827
3H	96.331	1172	42	1	502282	503453		564427874	363428056	363426886	1925
3H	91.826	1150	85	9	197588	198732		564427874	363275564	363276709	1594
3H	92.165	1136	85	4	51485	52617		564427874	378077714	378076580	1616
3H	91.928	1115	80	10	152280	153394		564427874	141382057	141383161	1554
3H	93.321	1063	41	30	363053	364089		564427874	415467176	415466118	1585
3H	93.321	1063	41	30	217494	218530		564427874	415467176	415466118	1585
3H	94.656	1048	55	1	399224	400271		564427874	419160547	419161593	1650
3H	93.493	999	61	4	292894	293892		564427874	372904056	372905050	1502
3H	91.684	986	77	5	52665	53650		564427874	378076580	378075600	1362
3H	92.886	984	70	0	425366	426349		564427874	389633042	389632059	1430
3H	92.886	984	70	0	294968	295951		564427874	389633042	389632059	1430
3H	92.886	984	70	0	125501	126484		564427874	389633042	389632059	1430
3H	93.245	977	65	1	100105	101081		564427874	257507375	257506400	1472
3H	97.614	964	19	4	388252	389215		564427874	272322470	272321511	1650
3H	94.295	964	46	9	395848	396811		564427874	423216909	423217863	1467
3H	90.126	952	90	4	48544	49494		564427874	375813331	375814279	1234
3H	94.198	948	54	1	255539	256486		564427874	411453631	411454577	1445
3H	91.034	948	81	4	196643	197589		564427874	419997435	419998379	1277
3H	93.376	936	58	4	502695	503629		564427874	395079687	395078755	1387
3H	94.414	913	51	0	256546	257458		564427874	411454568	411455480	1404
3H	92.491	879	61	5	390718	391596		564427874	425831932	425832805	1253
3H	94.834	871	43	2	515809	516678		564427874	427747938	427748807	1358
3H	90.542	867	50	32	419825	420690		564427874	379163429	379164264	1118
3H	100	866	0	0	499507	500372		564427874	32247179	32246314	1600
3H	94.07	860	51	0	380750	381609		564427874	187327603	187328462	1358
3H	94.346	849	47	1	402964	403812		564427874	272766851	272766004	1336
3H	94.208	846	44	5	159956	160801		564427874	373454291	373455131	1286
3H	91.568	842	71	0	153669	154510		564427874	366845522	366846363	1162
3H	96.256	828	29	2	402019	402846		564427874	413483034	413483859	1356
3H	93.116	799	54	1	230422	231220		564427874	375812081	375812878	1181
3H	93.774	771	46	2	124482	125251		564427874	397848724	397849493	1157
3H	93.774	771	46	2	293949	294718		564427874	397848724	397849493	1157
3H	93.774	771	46	2	424347	425116		564427874	397848724	397849493	1157
3H	93.883	752	36	10	130976	131727		564427874	420955656	420956397	1125
3H	93.883	752	36	10	300443	301194		564427874	420955656	420956397	1125
3H	100	751	0	0	518027	518777		564427874	9082208	9081458	1387
3H	95.811	740	28	3	492555	493294		564427874	413659781	413660517	1205
3H	90.707	721	54	13	153496	154216		564427874	397033177	397033884	948
3H	89.03	711	73	5	395783	396491		564427874	268412934	268413641	876
3H	92.221	707	45	10	360969	361675		564427874	373453086	373452390	992
3H	92.221	707	45	10	215410	216116		564427874	373453086	373452390	992
3H	95.101	694	34	0	247335	248028		564427874	185180931	185180238	1094
3H	96.692	665	21	1	506097	506761		564427874	275426620	275427283	1105
3H	94.385	659	32	5	501969	502627		564427874	400109484	400108831	1007
3H	92.073	656	49	3	229771	230425		564427874	207889282	207888629	920
3H	97.527	647	15	1	488365	489011		564427874	365175536	365176181	1105
3H	95.342	644	30	0	213017	213660		564427874	161205795	161205152	1024
3H	92.767	636	36	10	411533	412168		564427874	362722683	362722058	911
3H	96.693	635	19	2	481983	482616		564427874	415653493	415652860	1062
3H	93.543	635	40	1	504460	505094		564427874	400531262	400530629	944
3H	93.8	629	35	4	12562	13190		564427874	372892825	372892201	942
3H	93.6	625	40	0	473795	474419		564427874	398758568	398759192	933
3H	92.96	625	35	9	49486	50102		564427874	375814617	375815240	902
3H	94.364	621	35	0	503761	504381		564427874	421156275	421156895	953
3H	96.452	620	17	5	496015	496632		564427874	407159732	407160348	1018
3H	89.867	602	49	12	380708	381309		564427874	505745436	505744847	763
3H	95.118	594	26	3	364740	365333		564427874	380733129	380732539	933
3H	95.118	594	26	3	219181	219774		564427874	380733129	380732539	933
3H	87.587	572	63	8	489982	490549		564427874	508870676	508871243	656
3H	92.593	567	39	3	13562	14128		564427874	392105287	392104724	811
3H	96.97	561	17	0	112538	113098		564427874	407145864	407146424	942
3H	97.283	552	15	0	397793	398344		564427874	423554193	423553642	937
3H	92.365	537	33	8	269410	269938		564427874	407218759	407218223	758
3H	97.201	536	14	1	212388	212923		564427874	421732839	421733373	905
3H	96.629	534	18	0	385252	385785		564427874	414202616	414203149	887
3H	94.896	529	25	2	393838	394366		564427874	520923523	520924049	828
3H	95.066	527	25	1	378212	378738		564427874	407229614	407230139	828
3H	91.44	514	44	0	258132	258645		564427874	230064020	230064533	730
3H	96.673	511	15	2	211682	212192		564427874	425036897	425037405	848
3H	100	505	0	0	345145	345649		564427874	9081458	9081962	933
3H	94.433	503	23	5	504092	504589		564427874	414284968	414285470	782
3H	97.077	479	12	2	406894	407372		564427874	403863643	403863167	806
3H	93.008	472	32	1	258939	259410		564427874	161253163	161252693	688
3H	95.117	471	23	0	104045	104515		564427874	417647952	417648422	743
3H	95.299	468	20	2	1	468		564427874	372895814	372895349	741
3H	94.647	467	16	9	101646	102106		564427874	290683165	290682702	715
3H	93.777	466	29	0	258790	259255		564427874	404080835	404081300	701
3H	95.259	464	18	4	493735	494197		564427874	404168603	404168143	732
3H	95.011	461	15	8	113400	113860		564427874	358973447	358973899	717
3H	98.69	458	3	3	404444	404901		564427874	404276328	404276782	809
3H	100	436	0	0	214769	215204		564427874	486638023	486637588	806
3H	97.216	431	11	1	468050	468480		564427874	414207050	414207479	728
3H	96.752	431	13	1	215081	215511		564427874	418383260	418382831	717
3HL_unordered	90.799	663	54	7	259746	260407		8271953	3174481	3175137	913
3HL_unordered	92.122	622	30	19	515092	515713		8271953	4873567	4872965	859
3HL_unordered	95.106	470	18	5	386612	387078		8271953	5360393	5360860	736
3HL_unordered	93.246	459	30	1	406445	406903		8271953	171281	170824	675
3HS_unordered	93.618	4466	265	20	259632	264096		6758297	1206691	1211137	6684
3HS_unordered	92.3	961	72	2	269970	270930		6758297	2907446	2908404	1363
3HS_unordered	91.413	920	73	6	270974	271891		6758297	2908405	2909320	1260
3HS_unordered	95.108	511	25	0	262123	262633		6758297	4629278	4629788	806
3HS_unordered	93.59	468	26	4	271948	272414		6758297	1211596	1211132	695
3HS_unordered	93.409	440	25	4	262993	263432		6758297	4282899	4282464	649
4H	100	2093	0	0	35171	37263		544168226	484127440	484125348	3866
4H	90.095	2009	187	12	267236	269243		544168226	137352243	137350246	2597
4H	94.325	1762	93	7	388626	390387		544168226	467485286	467483532	2693
4H	88.166	1276	146	5	86267	87542		544168226	441199758	441201028	1559
4H	88.166	1276	146	5	457748	459023		544168226	441199758	441201028	1559
4H	92.978	1182	74	9	461253	462434		544168226	437188300	437187128	1714
4H	93.493	1045	64	4	462374	463417		544168226	437187127	437186086	1550
4H	93.982	914	49	6	371559	372471		544168226	275906543	275907451	1426
4H	93.548	899	51	7	464405	465300		544168226	437195515	437194621	1332
4H	96.35	822	29	1	193598	194419		544168226	293396241	293397061	1371
4H	91.136	722	63	1	199695	200416		544168226	157788902	157788182	977
4H	86.963	698	39	52	30666	31336		544168226	540748689	540749361	754
4H	96.965	692	18	3	390430	391121		544168226	415858868	415858180	1158
4H	93.632	691	41	3	88294	88984		544168226	431846695	431847382	1075
4H	93.632	691	41	3	459775	460465		544168226	431846695	431847382	1075
4H	91.137	677	55	5	200442	201117		544168226	157788186	157787514	913
4H	92.969	640	38	7	29972	30611		544168226	540748053	540748685	926
4H	92.587	634	28	19	97735	98368		544168226	188097593	188096979	893
4H	96.849	603	19	0	86247	86849		544168226	404842593	404843195	1022
4H	96.849	603	19	0	457728	458330		544168226	404842593	404843195	1022
4H	95.76	566	19	5	126695	127257		544168226	298999790	299000353	909
4H	95.76	566	19	5	296162	296724		544168226	298999790	299000353	909
4H	95.76	566	19	5	426560	427122		544168226	298999790	299000353	909
4H	94.27	541	27	4	89772	90312		544168226	437188300	437187764	824
4H	96.226	530	18	2	452590	453119		544168226	371317973	371317446	867
4H	96.226	530	18	2	81109	81638		544168226	371317973	371317446	867
4H	94.51	510	23	5	455289	455797		544168226	301682620	301682115	782
4H	94.51	510	23	5	83808	84316		544168226	301682620	301682115	782
4H	96.694	484	16	0	98588	99071		544168226	302242699	302243182	806
4H	95.749	447	18	1	206801	207247		544168226	419652251	419652696	723
4H	97.8	409	9	0	215114	215522		544168226	303799924	303800332	706
4HL_unordered	95.872	654	26	1	494154	494807		9496122	5621803	5621151	1068
4HL_unordered	95.536	448	20	0	287392	287839		9496122	6554139	6553692	717
4HL_unordered	97.412	425	10	1	487660	488084		9496122	6713745	6714168	725
4HL_unordered	95.411	414	13	6	491344	491757		9496122	6829918	6830325	654
5H	90.789	1813	140	27	440239	442046		561411686	445515856	445514066	2410
5H	86.98	1106	106	38	110497	111601		561411686	540194101	540195169	1210
5H	94.766	1089	51	6	266876	267963		561411686	67569942	67571025	1690
5H	97.31	855	21	2	254117	254971		561411686	495229027	495229879	1450
5H	85.455	825	101	19	300285	301099		561411686	551881266	551880451	841
5H	85.455	825	101	19	130818	131632		561411686	551881266	551880451	841
5H	84.663	815	76	49	132436	133247		561411686	84013363	84014131	773
5H	84.663	815	76	49	301903	302714		561411686	84013363	84014131	773
5H	93.782	788	40	9	240735	241517		561411686	67568478	67567695	1175
5H	89.796	686	63	7	49499	50181		561411686	443753963	443754644	872
5H	93.13	655	43	2	344313	344967		561411686	58077169	58076517	959
5H	93.13	655	43	2	518955	519609		561411686	58076517	58077169	959
5H	92.409	606	41	5	423732	424335		561411686	446236828	446236226	859
5H	92.409	606	41	5	293334	293937		561411686	446236828	446236226	859
5H	92.409	606	41	5	123867	124470		561411686	446236828	446236226	859
5H	91.667	516	43	0	11234	11749		561411686	334862199	334862714	715
5H	92.373	472	33	3	343183	343651		561411686	512392437	512391966	669
5H	92.373	472	33	3	520271	520739		561411686	512391966	512392437	669
5H	94.725	436	22	1	148718	149153		561411686	445802750	445803184	676
5H	97.143	420	12	0	410326	410745		561411686	99915838	99915419	710
5H	98.544	412	6	0	216713	217124		561411686	460245338	460245749	728
5H	98.544	412	6	0	362272	362683		561411686	460245338	460245749	728
5HL_unordered	92.251	542	41	1	442041	442582		8650567	3459233	3458693	767
6H	99.991	11579	1	0	469690	481268		538755036	55988480	56000058	21377
6H	93.831	6192	355	27	350396	356577		538755036	278762332	278756158	9293
6H	94.111	2836	157	10	357974	360809		538755036	303804404	303801579	4303
6H	94.01	2788	128	39	463782	466568		538755036	283347291	283344542	4233
6H	93.047	2445	139	31	259767	262210		538755036	357585835	357583421	3555
6H	95.8	2143	84	6	512040	514182		538755036	111045888	111048024	3454
6H	94.123	2127	109	16	262422	264548		538755036	263863366	263865476	3221
6H	94.71	1947	67	36	408023	409968		538755036	284953147	284951236	2992
6H	91.581	1853	134	22	464894	466735		538755036	476077725	476079566	2547
6H	95.317	1815	79	6	501012	502825		538755036	253597301	253599110	2876
6H	95.035	1712	79	6	468074	469784		538755036	146240576	146242282	2689
6H	93.813	1681	103	1	266151	267831		538755036	209885277	209886956	2586
6H	96.37	1653	57	3	391450	393102		538755036	288259236	288260885	2717
6H	94.835	1607	72	11	383422	385028		538755036	304431814	304433409	2497
6H	94.066	1483	81	7	461540	463020		538755036	269299270	269300747	2272
6H	92.616	1395	100	3	468049	469443		538755036	264851735	264853126	2036
6H	94.885	1173	51	9	404837	406008		538755036	270120726	270119562	1825
6H	93.897	1147	70	0	399445	400591		538755036	289267556	289266410	1742
6H	99.559	1134	5	0	55261	56394		538755036	251486849	251485716	2067
6H	94.886	1095	51	5	112596	113690		538755036	339450066	339451155	1711
6H	93.928	1087	65	1	356905	357991		538755036	231371056	231369971	1640
6H	92.631	1072	57	22	393469	394539		538755036	332797625	332798675	1522
6H	94.189	1067	58	4	496881	497946		538755036	256176415	256175352	1640
6H	95.947	1061	42	1	395520	396580		538755036	257509029	257507970	1720
6H	94.366	994	45	11	390224	391217		538755036	290660247	290659265	1515
6H	95.127	985	47	1	398021	399005		538755036	171267349	171268332	1557
6H	91.98	985	78	1	258431	259415		538755036	231514103	231515086	1426
6H	94.714	927	42	7	431473	432398		538755036	253599194	253600114	1458
6H	95.696	883	37	1	212375	213256		538755036	86396695	86395813	1419
6H	95.017	883	41	3	308000	308882		538755036	83248397	83247518	1410
6H	95.017	883	41	3	138533	139415		538755036	83248397	83247518	1410
6H	95.791	879	33	4	262955	263833		538755036	291106719	291107593	1415
6H	95.824	862	35	1	420859	421720		538755036	171785589	171784729	1397
6H	94.186	860	29	21	437235	438093		538755036	171889105	171888266	1291
6H	95.283	848	31	9	402050	402892		538755036	335484459	335485302	1336
6H	95.657	829	36	0	228940	229768		538755036	332436679	332435851	1332
6H	94.444	792	41	3	464412	465202		538755036	310937914	310937125	1216
6H	96.193	788	29	1	466598	467385		538755036	283344512	283343726	1288
6H	95.579	769	33	1	396494	397262		538755036	266539543	266538776	1230
6H	94.695	754	40	0	51857	52610		538755036	313204634	313205387	1177
6H	94.526	749	38	3	87977	88722		538755036	266591995	266592743	1155
6H	94.526	749	38	3	459458	460203		538755036	266591995	266592743	1155
6H	95.053	748	27	10	210014	210761		538755036	79858710	79859447	1168
6H	94.708	737	39	0	396914	397650		538755036	428318131	428318867	1170
6H	94.621	725	36	3	264856	265580		538755036	327617170	327616449	1129
6H	91.213	717	63	0	515313	516029		538755036	77575649	77574933	1055
6H	93.324	704	32	15	90315	91018		538755036	460868	461556	1026
6H	95.157	702	29	5	213367	214068		538755036	159333938	159333242	1103
6H	91.691	674	55	1	232941	233614		538755036	112236430	112237102	985
6H	95.821	670	27	1	436329	436998		538755036	172032947	172033615	1088
6H	90.896	670	50	11	466814	467483		538755036	476079784	476080442	896
6H	94.712	643	33	1	497998	498640		538755036	256175350	256174709	1018
6H	100	636	0	0	463547	464182		538755036	311876942	311877577	1175
6H	93.543	635	40	1	55201	55834		538755036	331729845	331729211	974
6H	93.701	635	30	10	417903	418536		538755036	332435665	332435040	942
6H	96.215	634	21	3	394898	395531		538755036	172246179	172245549	1035
6H	95.513	624	27	1	53960	54583		538755036	173167017	173166395	996
6H	97.573	618	14	1	513484	514101		538755036	266925336	266924720	1061
6H	93.355	602	21	19	176363	176964		538755036	313461219	313460637	872
6H	94.01	601	36	0	433859	434459		538755036	173315744	173315144	942
6H	94.247	591	34	0	257438	258028		538755036	117275381	117274791	904
6H	91.186	590	43	9	452557	453142		538755036	509156084	509155500	793
6H	91.186	590	43	9	81076	81661		538755036	509156084	509155500	793
6H	92.705	562	39	2	149577	150138		538755036	173629678	173630237	846
6H	95.353	538	24	1	397319	397856		538755036	358615721	358616257	854
6H	94.238	538	22	9	272721	273258		538755036	210907341	210906813	813
6H	92.91	536	34	4	29390	29924		538755036	120664814	120665346	776
6H	96.565	524	18	0	386410	386933		538755036	258656106	258655583	869
6H	95.785	522	21	1	14659	15180		538755036	173963373	173963893	846
6H	95.785	522	21	1	419252	419773		538755036	173963373	173963893	846
6H	94.818	521	27	0	509866	510386		538755036	86428590	86429110	813
6H	95.312	512	24	0	178413	178924		538755036	339030044	339030555	813
6H	92.969	512	32	4	466467	466978		538755036	271745457	271744950	750
6H	93.927	494	25	5	211510	212003		538755036	48014089	48013601	741
6H	93.658	473	28	2	142267	142738		538755036	99513619	99514090	706
6H	93.658	473	28	2	311734	312205		538755036	99513619	99514090	706
6H	93.856	472	28	1	150510	150981		538755036	358054625	358055095	710
6H	95.259	464	22	0	12714	13177		538755036	174434588	174434125	736
6H	98.039	459	9	0	215140	215598		538755036	195630298	195629840	798
6H	95.395	456	19	2	359960	360415		538755036	230949717	230950170	725
6H	94.725	455	22	2	469690	470144		538755036	169519276	169518824	706
6H	94.678	451	24	0	506769	507219		538755036	99514442	99514892	701
6H	93.348	451	26	4	439263	439710		538755036	258098920	258099369	664
6H	95.526	447	18	2	140402	140847		538755036	85169585	85170030	713
6H	95.526	447	18	2	309869	310314		538755036	85169585	85170030	713
6H	95.74	446	19	0	435231	435676		538755036	292846195	292846640	719
6H	97.079	445	11	2	471891	472333		538755036	267279657	267279213	749
6H	95.642	436	18	1	403931	404366		538755036	232069635	232070069	699
6H	98.391	435	7	0	401756	402190		538755036	232069534	232069100	765
6H	96.2	421	16	0	263966	264386		538755036	292866174	292865754	689
6H	98.537	410	6	0	216992	217401		538755036	92429678	92430087	725
6H	98.537	410	6	0	362551	362960		538755036	92429678	92430087	725
6H	96.296	405	14	1	260408	260812		538755036	5224471	5224068	665
6HS_unordered	95.288	1040	46	3	122128	123167		5227695	1622050	1623086	1646
6HS_unordered	95.288	1040	46	3	421993	423032		5227695	1622050	1623086	1646
6HS_unordered	92.667	941	38	31	432500	433436		5227695	1772097	1771184	1327
6HS_unordered	95.533	873	36	3	110739	111611		5227695	1837665	1838534	1393
6HS_unordered	88.671	865	91	7	399789	400652		5227695	1145294	1144436	1048
6HS_unordered	90.72	722	50	17	462969	463690		5227695	2079017	2079721	979
6HS_unordered	96.657	718	24	0	177272	177989		5227695	2007962	2008679	1197
6HS_unordered	93.613	548	33	2	89065	89612		5227695	2376353	2376898	835
6HS_unordered	93.613	548	33	2	460546	461093		5227695	2376353	2376898	835
6HS_unordered	92.424	528	37	3	399231	399758		5227695	1145822	1145298	750
6HS_unordered	95.918	490	20	0	53106	53595		5227695	2596365	2595876	795
6HS_unordered	99.179	487	4	0	135925	136411		5227695	2602935	2603421	878
6HS_unordered	99.179	487	4	0	305392	305878		5227695	2602935	2603421	878
6HS_unordered	91.042	480	43	0	499729	500208		5227695	2624407	2623928	684
6HS_unordered	95.631	412	6	12	177330	177741		5227695	2122340	2121941	651
7H	100	6264	0	0	345547	351810		601597413	288004823	288011086	11568
7H	100	2970	0	0	41513	44482		601597413	40192696	40195665	5485
7H	89.047	2949	261	62	399231	402174		601597413	37470469	37467578	3607
7H	89.154	2637	225	61	399231	401859		601597413	37695537	37692954	3229
7H	100	2195	0	0	445291	447485		601597413	145662606	145660412	4054
7H	100	2008	0	0	267566	269573		601597413	187538431	187540438	3709
7H	95.443	1931	88	0	505487	507417		601597413	270325491	270327421	3109
7H	94.383	1905	102	5	507608	509510		601597413	270627185	270629086	2924
7H	94.105	1900	104	8	438353	440250		601597413	270204056	270205949	2881
7H	91.524	1864	140	18	433345	435208		601597413	292847299	292845454	2573
7H	90.865	1839	159	9	112254	114087		601597413	266883383	266881549	2457
7H	94.276	1817	75	29	322086	323900		601597413	271207307	271205518	2752
7H	94.835	1665	81	5	443244	444908		601597413	321400583	321398924	2593
7H	90.096	1565	131	24	403255	404817		601597413	37466610	37465068	2010
7H	94.566	1509	76	6	436735	438242		601597413	273346870	273345367	2337
7H	95.099	1469	68	4	339579	341046		601597413	273866738	273865273	2311
7H	95.099	1469	68	4	522876	524343		601597413	273865273	273866738	2311
7H	100	1437	0	0	492823	494259		601597413	299430436	299429000	2654
7H	95.839	1394	56	2	515561	516954		601597413	274489106	274490497	2268
7H	92.531	1379	95	8	446311	447689		601597413	330778023	330779393	1997
7H	88.128	1373	135	28	397558	398929		601597413	68114082	68115427	1607
7H	93.338	1351	77	13	431944	433294		601597413	292848638	292847301	1984
7H	92.618	1287	83	12	440248	441534		601597413	321401857	321400583	1840
7H	92.217	1272	80	19	435453	436724		601597413	274734153	274732901	1783
7H	90.541	1258	113	6	407886	409140		601597413	37837061	37838315	1659
7H	100	1241	0	0	491442	492682		601597413	489005531	489006771	2292
7H	91.461	1218	97	7	406594	407811		601597413	35626442	35627652	1666
7H	94.868	1208	55	7	335048	336253		601597413	276268039	276266837	1884
7H	89.831	1180	113	7	402023	403200		601597413	37788694	37789868	1509
7H	93.836	1168	46	26	518106	519271		601597413	404992658	404991515	1744
7H	92.77	1148	77	6	129065	130210		601597413	276877887	276879030	1694
7H	92.77	1148	77	6	298532	299677		601597413	276877887	276879030	1694
7H	92.77	1148	77	6	428930	430075		601597413	276877887	276879030	1694
7H	88.492	1121	123	6	394056	395175		601597413	68121309	68120194	1351
7H	90.328	1096	101	5	403722	404817		601597413	37551253	37550163	1445
7H	94.569	1068	57	1	511729	512796		601597413	277744765	277745831	1650
7H	94.04	1057	59	4	131386	132441		601597413	273662180	273663233	1605
7H	94.04	1057	59	4	300853	301908		601597413	273662180	273663233	1605
7H	95.405	1001	42	4	344651	345649		601597413	404991515	404992513	1598
7H	89.111	1001	96	13	404981	405970		601597413	37141413	37140415	1269
7H	90.554	974	87	5	402232	403200		601597413	37467581	37466608	1284
7H	93.994	949	46	11	513523	514470		601597413	420255747	420254809	1426
7H	88.84	905	87	14	411033	411936		601597413	383546206	383545315	1099
7H	95.618	890	33	6	140548	141433		601597413	279968244	279969131	1423
7H	95.618	890	33	6	310015	310900		601597413	279968244	279969131	1423
7H	90.78	846	75	3	406595	407440		601597413	37915811	37914969	1134
7H	90.241	830	76	5	396696	397520		601597413	68113254	68114083	1083
7H	88.015	826	78	21	398104	398929		601597413	68130393	68129589	957
7H	94.363	816	46	0	333912	334727		601597413	390416160	390416975	1266
7H	90.775	813	60	15	404017	404817		601597413	37763324	37764133	1072
7H	94.571	792	34	9	430352	431140		601597413	281428697	281429482	1216
7H	95.495	777	31	4	302666	303442		601597413	281636944	281636172	1238
7H	95.495	777	31	4	133199	133975		601597413	281636944	281636172	1238
7H	94.342	760	39	4	445443	446202		601597413	281869548	281868793	1166
7H	94.823	734	32	6	146568	147299		601597413	600408123	600408852	1140
7H	94.823	734	32	6	316035	316766		601597413	600408123	600408852	1140
7H	92.435	727	29	26	520275	521000		601597413	297434529	297433828	1014
7H	92.435	727	29	26	342922	343647		601597413	297433828	297434529	1014
7H	90.603	713	61	6	403255	403966		601597413	37789866	37790573	941
7H	93.079	708	47	2	447804	448510		601597413	275527413	275526707	1035
7H	95.578	701	28	3	308182	308882		601597413	337835507	337834810	1120
7H	95.578	701	28	3	138715	139415		601597413	337835507	337834810	1120
7H	94.101	695	25	16	343871	344565		601597413	297485909	297485231	1042
7H	94.101	695	25	16	519357	520051		601597413	297485231	297485909	1042
7H	98.23	678	12	0	471589	472266		601597413	37959939	37959262	1186
7H	89.666	629	62	3	405344	405970		601597413	37965350	37965977	798
7H	88.462	624	70	2	395174	395797		601597413	68111983	68112604	769
7H	94.608	612	31	2	428155	428765		601597413	343057750	343057140	950
7H	94.608	612	31	2	297757	298367		601597413	343057750	343057140	950
7H	94.608	612	31	2	128290	128900		601597413	343057750	343057140	950
7H	92.739	606	44	0	480235	480840		601597413	278329254	278328649	902
7H	95.861	604	25	0	330115	330718		601597413	284189575	284190178	977
7H	95.431	591	26	1	318171	318761		601597413	284345318	284345907	941
7H	95.925	589	23	1	321050	321638		601597413	284419720	284419133	953
7H	94.81	578	28	2	135266	135842		601597413	284597248	284597824	902
7H	94.81	578	28	2	304733	305309		601597413	284597248	284597824	902
7H	93.838	568	35	0	509858	510425		601597413	284742414	284742981	889
7H	95.803	548	21	2	316795	317341		601597413	599536956	599536410	883
7H	95.803	548	21	2	147328	147874		601597413	599536956	599536410	883
7H	93.431	548	35	1	522116	522663		601597413	248298425	248297879	835
7H	93.431	548	35	1	341259	341806		601597413	248297879	248298425	835
7H	93.878	539	28	5	114008	114545		601597413	328667204	328667738	808
7H	94.61	538	25	4	145590	146127		601597413	427774431	427774964	839
7H	94.61	538	25	4	315057	315594		601597413	427774431	427774964	839
7H	91.902	531	42	1	469642	470172		601597413	96428304	96427775	782
7H	92.871	519	36	1	385931	386449		601597413	326969601	326969084	763
7H	93.359	512	30	4	336894	337405		601597413	276158261	276158768	754
7H	96.282	511	17	2	333236	333746		601597413	248418113	248417605	837
7H	95.446	505	22	1	512944	513448		601597413	285726444	285726947	804
7H	97.149	491	13	1	477458	477948		601597413	38000008	37999519	828
7H	96.327	490	17	1	331227	331716		601597413	248487576	248487088	804
7H	92.355	484	9	28	54277	54759		601597413	38005101	38004645	664
7H	93.869	473	29	0	317534	318006		601597413	220070530	220070058	719
7H	93.869	473	29	0	148067	148539		601597413	220070530	220070058	719
7H	97.991	448	8	1	139450	139897		601597413	286521227	286521673	778
7H	97.991	448	8	1	308917	309364		601597413	286521227	286521673	778
7H	96.364	440	13	3	326746	327182		601597413	427673187	427673626	721
7H	94.762	420	19	3	139342	139759		601597413	296597651	296598069	652
7H	94.762	420	19	3	308809	309226		601597413	296597651	296598069	652
7HL_unordered	93.952	1174	50	21	312888	314057		8976439	4958330	4957174	1755
7HL_unordered	93.952	1174	50	21	143421	144590		8976439	4958330	4957174	1755
7HL_unordered	96.975	595	17	1	235283	235877		8976439	3634059	3634652	998
7HL_unordered	92.335	561	28	15	142139	142699		8976439	6087448	6087993	784
7HL_unordered	92.335	561	28	15	311606	312166		8976439	6087448	6087993	784
7HL_unordered	94.851	505	25	1	327762	328266		8976439	6237467	6237970	787
7HL_unordered	94.348	460	26	0	312244	312703		8976439	6379166	6378707	721
7HL_unordered	94.348	460	26	0	142777	143236		8976439	6379166	6378707	721
