# Supplementary material for: Mitochondrial genome sequences from wild and cultivated barley (Hordeum vulgare)
Source: BMC Genomics. 2016 Oct 24;17:824. doi: 10.1186/s12864-016-3159-3 (PMC5078923; doi:10.1186/s12864-016-3159-3)
Supplement: Additional file 9: Table S9. — SNP genotypes of 5 wild and 247 cultivated barleys. (XLSX 22 kb) [file 12864_2016_3159_MOESM9_ESM.xlsx]

## Sheet: Table S9
Table S9 SNP genotypes of 5 wild and 247 cultivated barleys
ID	Name	Origin	SNP1	SNP2	SNP3
H602	H602	wild barley	A	T	C
J247	Haruna Nijo	Japan	T	G	A
H627	H627	wild barley	A	T	C
H685	H685	wild barley	T	G	A
H695	H695	wild barley	T	G	C
H721	H721	wild barley	A	G	C
A002	Compana	Canada	-	G	C
A008	Sanalta	Canada	T	-	A
A321	Olympia	USA	A	G	A
A604	Vantage	Canada	A	G	A
A607	Peatland	USA	T	G	A
B008	Libia	North Africa	T	G	A
B015	Rabat	Morocco	T	G	A
B033	Morocco	Tunisia	T	G	-
B069	Giza 117	Egypt	A	G	C
B318	Macha	Algeria	T	G	A
B327	Tunis	Tunisia	T	G	A
B349	Giza 68	Egypt	T	-	A
B369	Cairo 1	Egypt	A	G	C
B623	Algiers	Algeria	T	G	A
B670	Palmella Blue	North Africa	A	G	C
C001	Vladivostok	China	T	G	-
C018	Pukou 1	China	T	G	A
C040	Chiaochuang 1	China	-	G	A
C043	Chengchou 3	China	T	G	A
C045	Changchou 1	China	-	G	A
C302	Manchuria Native 1	China	-	-	A
C304	Sanchiang Fuchin	China	A	G	C
C319	Chihchou	China	T	G	A
C331	Tayeh 1	China	T	G	A
C336	Paoanchen 1	China	T	G	A
C346	Shanghai 1	China	T	G	A
C616	Tinghsien	China	-	G	A
C619	Wuhu	China	T	G	A
C621	Takungkuan	China	T	G	A
C624	Tawangmiao 1	China	T	G	A
C627	Mushinchiang 3	China	T	-	A
C656	Tibet White 4	China	T	G	A
E216	Debre Zeit 1	Ethiopia	T	G	C
E245	Addis Ababa 40	Ethiopia	T	G	C
E254	Sululta 1	Ethiopia	T	G	C
E269	Mota 1	Ethiopia	T	G	C
E284	Molale 1	Ethiopia	T	G	C
E285	Debra Birhan 1	Ethiopia	T	G	C
E550	Addis Ababa 56	Ethiopia	T	-	A
E559	Nazareth 1	Ethiopia	T	G	C
E560	Asbe Tafari 1	Ethiopia	-	-	C
E574	Gondar 1	Ethiopia	A	-	C
E581	Quiha 1	Ethiopia	-	G	C
E589	Dembi 1	Ethiopia	T	G	A
E821	Debre Zeit 18	Ethiopia	T	G	C
E832	Addis Ababa 3	Ethiopia	T	-	C
E862	Jijiga 2	Ethiopia	-	G	C
E863	Kulubi 3	Ethiopia	T	G	C
E864	Deder 1	Ethiopia	T	G	C
E872	Glyorgi 1	Ethiopia	-	-	C
E883	Dessie 1	Ethiopia	T	G	C
F001	Ammora 1	Ethiopia	T	-	-
F003	Zeggi 1	Ethiopia	-	G	-
F035	Quesi	Ethiopia	A	G	C
F037	Palagi	Ethiopia	T	G	C
F038	Adigrat 3	Ethiopia	T	G	C
F313	Fiche 1	Ethiopia	T	G	C
F318	Sheki 2	Ethiopia	-	-	C
F322	Sombo 1	Ethiopia	T	G	-
F324	Asella 1	Ethiopia	T	G	-
F336	Mai Chew 1	Ethiopia	T	-	-
F606	Debra Markos 1	Ethiopia	T	G	C
F619	Jimma 2	Ethiopia	T	G	A
F629	Shashamane 1	Ethiopia	T	G	C
F635	Meki 2	Ethiopia	T	G	C
F639	Adigrat 8	Ethiopia	T	G	C
I003	Ballia	India	-	G	A
I012	Kabul 1	Afghanistan	A	G	A
I024	Iraq Black Barley	Iraq	T	G	A
I027	Aleppo 1	Syria	T	G	A
I032	Esfahan 1	Iran	T	G	A
I036	Gorgan 1	Iran	T	G	A
I166	Khanaqin 2	Iraq	T	G	-
I167	Khanaqin 5	Iraq	T	G	A
I170	Arbat 1	Iraq	-	G	C
I173	Chamchamal 1	Iraq	T	G	C
I174	Samarra 1	Iraq	T	-	C
I182	Karand 1	Iran	T	G	A
I304	Rewari	India	-	G	A
I323	Charikar 2	Afghanistan	T	G	A
I325	Iraq Barley 1	Iraq	T	G	A
I326	Katana 2	Syria	T	G	A
I327	Aleppo 2	Syria	T	G	-
I334	Damaneh 1	Iran	T	G	A
I335	Ghazvin 1	Iran	T	G	A
I337	Firuzkuh 1	Iran	T	G	A
I339	Sarab 1	Iran	T	G	A
I341	Dunga Banse	Pakistan	-	G	A
I343	Happar 1	Pakistan	T	G	A
I475	Baiji 2	Iraq	T	G	A
I607	Karad	India	T	G	A
I617	Quetta 1	Pakistan	T	G	C
I618	Chaman 1	Pakistan	T	G	A
I622	H.E.S. 4	Afghanistan	T	G	A
I626	Katana 1	Syria	-	G	A
J016	Gozen	Japan	-	G	A
J064	Hayakiso 2	Japan	T	G	A
J080	Irino Zairai	Japan	T	G	A
J183	Yatomi Mochi	Japan	T	G	A
J326	Sekitori	Japan	-	G	A
J330	Suifu	Japan	T	G	A
J334	Honen	Japan	-	G	A
J338	Chikurin	Japan	T	G	A
J369	Kobinkatagi	Japan	T	G	A
J386	Hachikoku	Japan	T	G	A
J396	Zairai 1	Japan	T	G	A
J467	Bozu Mochi	Japan	T	G	A
J639	Shirochinko	Japan	-	G	A
J647	Akashinriki	Japan	T	G	A
J669	Shiroto	Japan	-	G	A
J672	Shikke Shirazu	Japan	-	G	A
J674	Wase Hadaka	Japan	T	-	A
J682	Hizahachi	Japan	T	G	A
J689	Hitokawa	Japan	-	G	A
J691	Hayatori Hadaka	Japan	T	G	A
J696	Zairai 2	Japan	A	G	-
J697	Taihoku A	Japan	T	G	A
K001	Goheung Covered 1	Korea	-	G	A
K002	Goheung Naked 2	Korea	-	G	A
K003	Yeongam Covered 2	Korea	T	G	A
K043	Masan Naked 1	Korea	T	G	A
K059	Waegwan Covered 1	Korea	T	G	A
K060	Yeongcheon Covered 2	Korea	T	G	A
K094	Anseong Covered 2	Korea	T	G	A
K095	Namyang Covered 2	Korea	-	G	A
K108	Gangneung Covered 3	Korea	T	G	A
K113	Hamjong Covered 1	Korea	T	G	A
K117	Hongweon Inuno-o	Korea	T	G	A
K304	Boseong Covered 3	Korea	T	G	A
K311	Gwangju Covered 4	Korea	-	G	A
K327	Buyong Oni Hadaka 2	Korea	-	G	A
K329	Dongsan Oni Hadaka 2	Korea	-	G	A
K342	Masan Covered 5	Korea	T	-	-
K377	Yesan Covered 2	Korea	-	G	A
K401	Baegcheon Covered 1	Korea	T	G	A
K419	Gyeongseong Rokkaku	Korea	T	G	-
K602	Jangheung Naked 2	Korea	T	-	A
K624	Sunchang Naked 4	Korea	T	G	A
K625	Mangyeong Naked 3	Korea	T	G	A
K638	Tongyeong Covered 1	Korea	T	G	A
K655	Gyeongju Covered 4	Korea	-	G	A
K672	Janghang Covered	Korea	T	G	A
K689	Yeongdong Seungmaeg 1	Korea	T	G	A
K692	Eumseong Covered 3	Korea	T	G	A
K702	Namcheon Covered	Korea	T	-	A
K706	Hongcheon Covered 1	Korea	-	G	A
N005	Sama 1	Nepal	T	G	A
N009	Tilman Camp 1	Nepal	T	G	A
N016	Pisang 1	Nepal	T	G	A
N017	Thangja 1	Nepal	T	G	A
N031	Birkna Camp 1	Nepal	T	G	A
N051	Kagbeni 1	Nepal	T	G	A
N055	Ulleri 1	Nepal	T	G	A
N077	Sipche 1	Nepal	A	G	A
N308	Gho 1	Nepal	T	G	A
N319	Katmandu 2	Nepal	A	G	A
N333	Chame 1	Nepal	T	G	A
N340	Ngyak 1	Nepal	T	G	A
N344	Prok 1	Nepal	T	G	A
N369	Lumley 1	Nepal	-	G	A
N615	Annapurna B.C. 1	Nepal	-	G	A
N622	Trisuli Bazar 3	Nepal	T	G	A
N628	Kakani Bangalow 3	Nepal	T	G	A
N630	Macha Khola 1	Nepal	T	G	A
N647	Dhumpu 1	Nepal	-	G	A
N653	Sikha 2	Nepal	-	G	A
T011	Turkey 31	Turkey	T	-	-
T021	Turkey 61	Turkey	-	G	-
T267	Bursa	Turkey	-	G	A
T268	Amasya	Turkey	-	G	A
T304	Turkey 11	Turkey	T	G	-
T314	Turkey 41	Turkey	-	G	A
T566	Rerhauli 1	Turkey	T	G	A
T567	Goenen	Turkey	T	G	A
T568	Ayas	Turkey	T	G	A
T607	Turkey 21	Turkey	T	G	A
T617	Turkey 51	Turkey	T	G	C
T627	Turkey 81	Turkey	T	G	-
T637	Turkey 111	Turkey	T	G	A
T868	Ankara	Turkey	T	G	A
U005	Samaria 4 Zeilige	Spain	T	G	A
U009	Bolognes	Italy	T	G	A
U013	Orayio	Italy	T	G	A
U015	Bulgarian 447	Bulgaria	T	G	A
U019	Kolnozni	Yugoslavia	T	G	-
U023	Darmatishe	Yugoslavia	-	G	A
U029	Rene	France	-	G	A
U030	Kleinwanz	Germany	-	-	A
U046	Adliker	Switzerland	T	G	A
U048	Michalovicky nahy	Czechoslovakia	T	G	A
U049	Jubilee	Czechoslovakia	T	G	A
U050	Prentice	UK	T	G	A
U053	Maja	Denmark	T	G	A
U055	Erhart Frederickson	Sweden	T	G	A
U059	Tammi	Finland	T	G	A
U089	Baku 1	Azerbaijan	T	G	A
U090	Erevan 1	Armenia	-	G	C
U094	Shemakha 1	Azerbaijan	T	G	A
U095	Erevan 6	Armenia	-	G	-
U145	CSR 82	Czechoslovakia	T	G	-
U172	KUH 837	Rumania	T	G	-
U305	Badajoy	Spain	T	G	A
U316	Caveda	Bulgaria	T	G	A
U317	Rumanian 19	Rumania	T	G	A
U322	Urania	Yugoslavia	T	G	A
U325	Hungarian	Hungary	T	G	C
U326	France 1	France	T	-	A
U327	Albert	France	T	G	A
U329	Cygne	France	T	G	A
U340	Oldenburger Landgerste	Germany	-	G	A
U341	Saalegerste	Germany	-	G	A
U347	Dometzkoer Paradies	Czechoslovakia	-	G	A
U351	Plumage	UK	T	G	A
U352	Imperial	UK	-	G	A
U353	Opal	Denmark	T	G	A
U354	Drost	Denmark	T	G	A
U355	Vega	Sweden	T	G	A
U359	Olli	Finland	-	G	A
U388	Caucasus	Union of Soviet	-	G	A
U397	Geghard 1	Armenia	-	G	-
U400	Gori	Georgia	T	G	A
U434	PLD 5	Poland	T	G	A
U441	CSR 3	Czechoslovakia	T	G	A
U603	Ribofardo	Spain	T	G	A
U607	Valencia	Spain	-	G	A
U610	Tripoli	Italy	T	G	A
U613	Otello	Italy	-	G	C
U615	Bulgarian 347	Bulgaria	-	G	A
U616	Moldavia	Rumania	T	G	A
U628	Aurore	France	A	G	A
U633	Hanna	Germany	T	G	A
U640	Bavarian	Germany	T	G	A
U641	Bohemian	Austria	T	G	A
U646	Tivannes	Switzerland	T	G	A
U647	Prokupkuy nahy	Czechoslovakia	T	G	A
U648	Tuxsky nahy	Czechoslovakia	T	G	-
U652	Binder	Denmark	T	G	A
U658	Ymer	Sweden	-	G	A
U659	Vankhuri	Finland	T	G	A
U692	Tibilisi 1	Georgia	T	G	A
U694	Baku 6	Azerbaijan	-	-	A
U737	PLD 49	Poland	T	G	A
U738	PLD 83c	Poland	-	-	A
U740	PLD 139	Poland	T	G	-
U771	KUH 836	Rumania	T	G	A
U773	KUH 842	Rumania	T	G	A
Hyphen indicates missing data.
